# Supplementary material for: The highest-copy repeats are methylated in the small genome of the early divergent vascular plant Selaginella moellendorffii
Source: BMC Genomics. 2008 Jun 12;9:282. doi: 10.1186/1471-2164-9-282 (PMC2442089; doi:10.1186/1471-2164-9-282)
Supplement: Additional file 1 — Complete MF analysis results. An excel file listing BLAST hits of all MF sequences against all databases used, classified as "repeats", "low-copy sequences", and "chloroplast sequences". [file 1471-2164-9-282-S1.xls]

## Sheet: Sheet1
Complete MF results
Repeats
Read name	Hit in aa repeat db	Hit in nt repeat db	Number of its in genome	Read length	% CG
	(Known repeats)		(>=20 hits: "de novo" identified repeats)
MFSA011TF	AC079634_11 Putative retroelement [Oryza sativa].		1	889	36.6704
MFSA011TR	AF378070_1 reverse transcriptase [Glycine max].		0	892	35.2018
MFSA015TF	AC087852_29 putative reverse transcriptase [Oryza sativa (japonica		1	987	56.1297
MFSA025TF		gi|1171115|gb|U18629.1|VDU18629 Vandenboschia davallioides 18S rRNA	27	937	50.2668
MFSA025TR		gi|20467277|gb|AY056499.1| Pinus peuce 26S ribosomal RNA gene,	24	965	54.6114
MFSA050TR		gi|20467277|gb|AY056499.1| Pinus peuce 26S ribosomal RNA gene,	25	893	56.103
MFSA052TR	AC087852_29 putative reverse transcriptase [Oryza sativa (japonica		1	985	53.198
MFSA084TR	AC087852_29 putative reverse transcriptase [Oryza sativa (japonica		1	837	51.8519
MFSA130TF	AC087852_29 putative reverse transcriptase [Oryza sativa (japonica		1	895	46.1453
MFSA130TR	AC087852_29 putative reverse transcriptase [Oryza sativa (japonica		1	932	52.5751
MFSA156TF	AC087852_29 putative reverse transcriptase [Oryza sativa (japonica		3	936	58.2265
MFSA159TR	BAB64352 similar to pol polyprotein [Physcomitrella patens].		1	949	27.7134
MFSA169TF			25	751	50.5992
MFSA169TR		gi|860739|emb|X78889.1|AR18SRR A.raddianum gene for 18S small subunit	24	820	51.4634
MFSA234TF	AC087852_29 putative reverse transcriptase [Oryza sativa (japonica		1	967	61.2203
MFSA286TF	AC087852_29 putative reverse transcriptase [Oryza sativa (japonica		1	983	60.3255
MFSA375TR	AC087852_29 putative reverse transcriptase [Oryza sativa (japonica		1	820	56.7073
MFSA406TF	AC087852_29 putative reverse transcriptase [Oryza sativa (japonica		1	972	57.9218
MFSA417TF	CAC44142 putative polyprotein [Cicer arietinum].		0	923	38.4615
MFSA422TF	AC007190_9 F23N19.20 [Arabidopsis thaliana].; note= similar to		2	983	48.3215
MFSA448TF	BAB08302 mutator-like transposase [Arabidopsis thaliana].		4	802	52.2444
MFSA490TR			42	104	1.92308
MFSA520TR	BAB64358 similar to pol polyprotein and copia-type pol polyprotein		8	934	50.2141
MFSA565TF		gi|16131|emb|X52320.1|AT3RRNA Arabidopsis thaliana genes for 5.8S	31	972	51.5432
MFSA565TR		gi|20467277|gb|AY056499.1| Pinus peuce 26S ribosomal RNA gene,	27	808	57.0545
MFSA588TF		gi|20467277|gb|AY056499.1| Pinus peuce 26S ribosomal RNA gene,	33	971	56.7456
MFSA588TR		gi|13397940|emb|AJ309824.2|ZMA309824 Zea mays 25S rRNA gene and	30	909	53.2453
MFSA679TR	AC113336_13 Putative retroelement [Oryza sativa (japonica		1	833	28.2113
MFSA685TF	AAD19773 putative retroelement pol polyprotein [Arabidopsis		2	905	48.1768
MFSA729TF		gi|16472|emb|X52322.1|ATRDNAF A.thaliana rRNA repeat unit, most	23	922	51.8438
MFSA729TR		gi|20467277|gb|AY056499.1| Pinus peuce 26S ribosomal RNA gene,	29	921	54.506
MFSA742TF	AC087852_29 putative reverse transcriptase [Oryza sativa (japonica		1	934	56.3169
MFSA768TF		gi|1171115|gb|U18629.1|VDU18629 Vandenboschia davallioides 18S rRNA	28	851	49.7062
MFSA768TR			22	888	55.2928
MFSA785TF	At1g42375 polyprotein, putative; protein id: At1g42375.1 [Arabidopsis		0	821	27.8928
MFSA787TR		gi|860739|emb|X78889.1|AR18SRR A.raddianum gene for 18S small subunit	23	849	52.2968
MFSA789TF	AC087852_29 putative reverse transcriptase [Oryza sativa (japonica		1	821	64.19
MFSA793TF		gi|860739|emb|X78889.1|AR18SRR A.raddianum gene for 18S small subunit	26	923	49.1874
MFSA793TR		gi|20467277|gb|AY056499.1| Pinus peuce 26S ribosomal RNA gene,	34	855	54.8538
MFSAA04TF		gi|20467277|gb|AY056499.1| Pinus peuce 26S ribosomal RNA gene,	37	926	55.1836
MFSAA04TR		gi|860739|emb|X78889.1|AR18SRR A.raddianum gene for 18S small	28	813	49.5695
MFSAA51TF		gi|13397940|emb|AJ309824.2|ZMA309824 Zea mays 25S rRNA gene and	23	1013	57.6505
MFSAA51TR		gi|12381824|emb|AJ271114.1|PWA271114 Pinus wallichiana partial 25S	28	698	63.467	-	-	-
Low-Copy
Read name	Assembled EST hit	Known gene hit	Number of its in genome	Read length	% CG	NIAA hit	Species	Hit details
MFSA001TF	1592812:1	At4g03550 callose synthase (1,3-beta-glucan synthase) family; protein	1	767	49.6741	Glycosyl transferase, family 48 protein contains InterPro domain(s): IPR003440 has GO asignment(s): GO:0016020 supported by AK099782	Oryza sativa (japonica cultivar-group)	RF|NP 001044278.1|115439997|NM 001050813
MFSA001TR			1	947	48.0465	-	-	-
MFSA002TF			1	904	44.3584	-	-	-
MFSA002TR			1	1017	43.4612	-	-	-
MFSA003TF	1586311:1	BAA24696 ADP-ribosylation factor [Salix bakko].	1	1048	54.6756	Generic methyltransferase	Medicago truncatula	GB|ABE93735.1|92897569|AC135102
MFSA003TR	1592105:1		1	991	51.665	Dihydrouridine synthase, DuS family protein contains InterPro domain(s): IPR001269, IPR003009 has GO asignment(s): GO:0008033, GO:0016491, GO:0050660 supported by AK072647	Oryza sativa (japonica cultivar-group)	RF|NP 001053395.1|115459590|NC 008397
MFSA005TR			2	938	49.467	-	-	-
MFSA006TF			1	989	47.5228	-	-	-
MFSA006TR			1	949	44.8894	-	-	-
MFSA007TF			1	889	52.081	-	-	-
MFSA007TR			1	961	46.8262	-	-	-
MFSA009TF			2	955	55.9162	-	-	-
MFSA009TR			1	815	43.1902	-	-	-
MFSA010TF			1	946	44.926	-	-	-
MFSA010TR		At2g39220 patatin family; protein id: At2g39220.1, supported by	1	914	66.5208	nutrient reservoir	Arabidopsis thaliana	RF|NP 181455.1|15225054|NC 003071
MFSA013TF		AAA87298 zinc finger protein.; gene= ZFP2; note= possible	1	684	61.5497	zinc finger protein-like	Oryza sativa (japonica cultivar-group)	GB|BAD35851.1|51091156|AP004754
MFSA013TR	1585852:1	AF324989_1 AT5g21090 [Arabidopsis thaliana].; note= ecotype:	2	924	49.5671	Leucine-rich repeat, plant specific	Medicago truncatula	GB|ABE82625.1|92874345|AC131455
MFSA014TF			2	932	45.0644	-	-	-
MFSA014TR	1585775:9		3	732	49.1803	-	-	-
MFSA015TR			1	901	29.0788	-	-	-
MFSA016TR			2	941	48.2465	-	-	-
MFSA017TF			0	984	61.9919	-	-	-
MFSA017TR			0	944	58.5805	-	-	-
MFSA018TF		CAA07684 Msh3 protein [Arabidopsis thaliana].; gene= msh3	1	975	49.641	DNA mismatch repair protein MSH3 (AtMsh3).	Arabidopsis thaliana	SP|O65607|MSH3 ARATH
MFSA018TR		CAA07684 Msh3 protein [Arabidopsis thaliana].; gene= msh3	2	917	47.4373	DNA mismatch repair protein MSH3 (AtMsh3).	Arabidopsis thaliana	SP|O65607|MSH3 ARATH
MFSA019TF			1	882	43.424	-	-	-
MFSA019TR		At3g06510 glycosyl hydrolase family 1; protein id: At3g06510.1,	1	979	43.6159	-	-	-
MFSA021TF	1588027:1		1	847	55.1358	-	-	-
MFSA021TR			1	939	45.8999	-	-	-
MFSA023TR			0	100	55	-	-	-
MFSA024TF		At5g40480 nuclear pore protein -like; protein id: At5g40480.1	1	942	46.2845	-	-	-
MFSA024TR			1	224	51.7857	-	-	-
MFSA028TF	1586530:1		1	910	53.956	-	-	-
MFSA028TR			1	952	42.8571	-	-	-
MFSA029TF	1589017:2		1	945	55.1323	-	-	-
MFSA029TR			1	879	50.1706	-	-	-
MFSA030TF			2	924	27.381	-	-	-
MFSA030TR	1583824:1		3	892	52.2422	DNA/pantothenate metabolism flavoprotein, C-terminal domain containing protein contains InterPro domain(s): IPR007085 supported by AK069567	Oryza sativa (japonica cultivar-group)	RF|NP 001047211.1|115446863|NC 008395
MFSA031TF			0	969	69.453	-	-	-
MFSA031TR			3	915	68.6339	-	-	-
MFSA032TF			1	921	50.5972	-	-	-
MFSA032TR	1587848:1	BAB11088 receptor protein kinase [Arabidopsis thaliana].; note=	1	925	63.4595	Protein kinase domain containing protein The start codon is not identified. contains InterPro domain(s): IPR000719, IPR001611, IPR001245, IPR002290, IPR003591, IPR007090, IPR011009 has GO asignment(s): GO:0004672, GO:0004674, GO:0004713, GO:0005524, GO:0006468 supported by AK102667	Oryza sativa (japonica cultivar-group)	RF|NP 001053628.1|115460056|NC 008397
MFSA033TF	1580265:4		2	874	45.5378	Conserved hypothetical protein supported by AK069400	Oryza sativa (japonica cultivar-group)	RF|NP 001044563.1|115440567|NM 001051098
MFSA033TR	1580265:3		1	950	49.3684	-	-	-
MFSA034TF		At2g31990 Exostosin family; protein id: At2g31990.1 [Arabidopsis	1	856	53.972	Xyloglucan galactosyltransferase KATAMARI1 (EC 2.4.1.-) (ProteinMURUS3).	Arabidopsis thaliana	SP|Q7XJ98|KATAM ARATH
MFSA034TR			2	981	45.5657	-	-	-
MFSA035TF	1589300:1		1	915	56.5027	Protein prenyltransferase domain containing protein contains InterPro domain(s): IPR002885, IPR008940 supported by AK111304	Oryza sativa (japonica cultivar-group)	RF|NP 001054643.1|115462087|NC 008398
MFSA035TR	1583588:2	AF200972_1 sulfite oxidase [Arabidopsis thaliana].; gene= SOX	1	953	41.6579	Eukaryotic molybdopterin oxidoreductase family protein contains InterPro domain(s): IPR008335, IPR000572, IPR005066 has GO asignment(s): GO:0006118, GO:0016491 supported by AK068532	Oryza sativa (japonica cultivar-group)	RF|NP 001062326.1|115477461|NC 008401
MFSA036TR			1	772	48.5751	-	-	-
MFSA037TF	1589416:1		1	892	44.0583	P-type ATPase	Theileria annulata strain Ankara	RF|XP 953853.1|84998264|NW 001091929
MFSA037TR			1	888	57.4324	unknown protein	Arabidopsis thaliana	RF|NP 188050.1|15231831|NC 003074
MFSA038TR			0	445	54.382	-	-	-
MFSA039TR	1585274:2	CAA65334 PAC [Arabidopsis thaliana].; gene= pale cress	1	949	52.3709	PAC (PALE CRESS)	Arabidopsis thaliana	RF|NP 182332.1|15227228|NC 003071
MFSA040TF			0	1045	37.799	-	-	-
MFSA040TR			0	946	39.1121	-	-	-
MFSA041TF	1585932:1	AAG09817 cinnamoyl CoA reductase [Lolium perenne].; gene= CCR	2	1041	47.4544	cinnamoyl-CoA reductase	Raphanus sativus	GB|BAC58030.1|28804472|AB087207
MFSA041TR	1580633:1		1	958	49.2693	-	-	-
MFSA042TF	1588731:2		1	846	44.6809	-	-	-
MFSA042TR			1	953	40.7135	-	-	-
MFSA043TF			1	925	67.6757	ATPase alpha subunit	Botrychium lunaria	GB|CAD70258.1|60099307|AJ548870
MFSA043TR			0	961	67.7419	-	-	-
MFSA044TF	1583548:2	CAB82696 phosphoribosylformylglycinamidine cyclo-ligase precursor	1	920	49.1304	putative phosphoribosylformylglycinamidine cyclo-ligase precursor	Trifolium pratense	GB|BAE71285.1|84468404|AB236833
MFSA044TR		AAC14578 aminoimidazole ribonucleotide (AIRS) synthetase [Vigna	0	843	49.9407	Phosphoribosylformylglycinamidine cyclo-ligase (EC 6.3.3.1) (AIRS)(Phosphoribosyl-aminoimidazole synthetase) (AIR synthase).	Azoarcus sp. EbN1	SP|Q5NXR0|PUR5 AZOSE
MFSA045TF			1	923	48.2124	-	-	-
MFSA045TR			2	932	51.3948	unknown protein	Arabidopsis thaliana	RF|NP 197774.1|15237842|NC 003076
MFSA046TF	1587842:1		1	872	45.7569	unknown protein	Arabidopsis thaliana	RF|NP 567527.1|18414878|NC 003075
MFSA046TR			2	868	27.5346	-	-	-
MFSA047TF	1580507:1	CAA75356 ferredoxin thioredoxin reductase precursor [Glycine max].;	1	922	49.7831	-	-	-
MFSA047TR	1581909:2	BAA28347 DRH1 [Arabidopsis thaliana].	1	912	44.0789	DEAD-box ATP-dependent RNA helicase 30 (EC 3.6.1.-).	Arabidopsis thaliana	SP|Q8W4R3|RH30 ARATH
MFSA048TF			1	791	47.7876	Ubiquitin; NLI interacting factor	Medicago truncatula	GB|ABE89687.1|92889089|AC153000
MFSA048TR		T00576 Na+/H+-exchanging protein homolog T27E13.2 - Arabidopsis	1	687	48.3261	ATCHX20; monovalent cation:proton antiporter	Arabidopsis thaliana	RF|NP 190940.1|15231867|NC 003074
MFSA051TR			1	919	43.852	-	-	-
MFSA053TR			2	960	47.6042	Putative protein ycf1 (ORF1601).	Selaginella uncinata	SP|Q2WGD3|YCF1 SELUN
MFSA054TF			1	882	51.0204	-	-	-
MFSA054TR			1	787	48.0305	-	-	-
MFSA055TF			3	882	46.0317	-	-	-
MFSA055TR			2	934	53.1049	DDT	Medicago truncatula	GB|ABE90616.1|92891028|AC140023
MFSA056TF			1	977	49.0276	putative CoA-substrate-specific enzyme activase	Methanocorpusculum labreanum Z	RF|YP 001030379.1|124485763|NC 008942
MFSA056TR	1592471:1	BAB09681 splicing factor 3a [Arabidopsis thaliana].; note=	1	948	45.6751	unknown protein	Arabidopsis thaliana	RF|NP 196234.3|42567684|NC 003076
MFSA057TF			1	117	50.4274	-	-	-
MFSA057TR			1	304	42.1053	-	-	-
MFSA058TF			1	214	35.0467	-	-	-
MFSA058TR	1591751:1		3	562	44.1281	hypothetical protein	Medicago truncatula	GB|ABE80149.1|92870988|AC139526
MFSA059TF		At4g31140 glycosyl hydrolase family 17; protein id: At4g31140.1	1	931	54.9946	Putative glucan endo-1,3-beta-glucosidase 5 precursor (EC 3.2.1.39)((1->3)-beta-glucan endohydrolase 5) ((1->3)-beta-glucanase 5) (Beta-1,3-endoglucanase 5) (Beta-1,3-glucanase 5).	Arabidopsis thaliana	SP|Q9M088|E135 ARATH
MFSA060TF	1583291:2		3	896	45.7589	-	-	-
MFSA060TR	1583291:2		1	956	46.8619	-	-	-
MFSA061TF	1580133:3	At5g10650 Pspzf zinc finger protein - like; protein id:	1	992	44.9597	TGF-beta receptor-interacting protein 1	Phaseolus vulgaris	GB|AAK49947.1|13936812|AF335551
MFSA061TR			1	890	57.7528	-	-	-
MFSA062TF			1	371	70.6199	-	-	-
MFSA062TR			1	870	68.6207	-	-	-
MFSA063TF			1	863	46.5817	-	-	-
MFSA063TR	1583092:1		1	920	43.1522	-	-	-
MFSA065TF	1587701:1	At2g24260 bHLH protein; protein id: At2g24260.1, supported by cDNA:	2	960	49.8958	bHLH transcription factor PTF1-like	Oryza sativa (japonica cultivar-group)	GB|BAD72512.1|55773907|AP005919
MFSA065TR			1	949	25.7113	-	-	-
MFSA066TF	1589814:2		1	990	44.2424	unknown protein	Arabidopsis thaliana	RF|NP 181714.3|42569848|NC 003071
MFSA066TR			2	881	40.7491	-	-	-
MFSA067TF			1	716	45.5307	-	-	-
MFSA067TR	1588646:1		1	972	45.8848	ATP binding	Arabidopsis thaliana	RF|NP 201200.2|22328039|NM 125791
MFSA069TF			1	910	43.4066	Histone deacetylase 14.	Arabidopsis thaliana	SP|Q941D6|HDA14 ARATH
MFSA069TR			0	943	36.4793	-	-	-
MFSA070TF	1591824:1		1	874	40.8467	-	-	-
MFSA070TR		AAK49438 phytase [Glycine max].	1	913	54.3264	Metallophosphoesterase; Purple acid phosphatase, N-terminal	Medicago truncatula	GB|ABE79140.1|92869384|AC149804
MFSA071TF			1	942	44.586	-	-	-
MFSA071TR			1	393	41.2214	-	-	-
MFSA072TF			1	838	52.2673	-	-	-
MFSA072TR	1585525:1	CAA06925 Avr9 elicitor response protein [Nicotiana tabacum].; gene=	1	903	46.6224	Pescadillo, N-terminal domain containing protein contains InterPro domain(s): IPR001357, IPR010613 has GO asignment(s): GO:0005622 supported by AK066652	Oryza sativa (japonica cultivar-group)	RF|NP 001050986.1|115454771|NM 001057521
MFSA073TF			1	974	35.4209	-	-	-
MFSA073TR		AF253971_1 APETALA2-related transcription factor 2 [Picea abies].;	0	973	45.3237	APETALA2-related transcription factor 2	Picea abies	GB|AAG32659.1|11181612|AF253971
MFSA074TF	1583438:4		1	961	47.4506	oxidoreductase	Arabidopsis thaliana	RF|NP 192713.1|15234031|NC 003075
MFSA074TR	1585690:1	CAB89181 Fmt protein [Brassica napus var. napus].; note= submitted	1	957	45.6635	Fmt protein	Brassica napus var. napus	GB|CAB89181.1|7657875|AJ245479
MFSA075TF			1	1050	46.9524	unnamed protein product; gene id:MRI1.6 pir||D64592 similar to unknown protein	Arabidopsis thaliana	GB|BAB09588.1|9759267|AB018118
MFSA075TR	1581524:2		1	939	53.1416	Phosphate-induced protein 1 conserved region family protein contains InterPro domain(s): IPR006766 supported by AK105690	Oryza sativa (japonica cultivar-group)	RF|NP 001056710.1|115466222|NC 008399
MFSA076TF			1	916	52.2926	-	-	-
MFSA076TR			2	942	45.7537	-	-	-
MFSA077TF			1	145	20	-	-	-
MFSA077TR			2	939	53.4611	-	-	-
MFSA078TF		BAA20358 alliinase [Allium tuberosum].; note= precursor	1	969	39.8349	-	-	-
MFSA078TR	1592469:1		1	914	55.9081	-	-	-
MFSA079TR		CAA71494 peroxidase [Spinacia oleracea].; gene= prxr7	2	503	56.0636	putative peroxidase	Oryza sativa (japonica cultivar-group)	GB|BAD68110.1|55296784|AP003215
MFSA080TF	1583884:3		2	941	50.5845	unknown protein	Arabidopsis thaliana	RF|NP 195766.1|15240980|NC 003076
MFSA080TR			5	931	45.1128	-	-	-
MFSA081TF			0	1011	48.6647	-	-	-
MFSA081TR			0	955	43.4555	-	-	-
MFSA082TF	1585424:1		1	847	57.7332	-	-	-
MFSA082TR	1584548:1		1	793	55.1072	-	-	-
MFSA083TF			0	821	42.9963	-	-	-
MFSA083TR			0	692	50.7225	-	-	-
MFSA084TF	1585759:1		2	882	45.2381	-	-	-
MFSA085TF			2	922	36.7679	-	-	-
MFSA085TR	1588800:1		1	722	50.831	-	-	-
MFSA087TF			1	922	44.7939	-	-	-
MFSA087TR			1	738	49.8645	-	-	-
MFSA088TF			1	998	52.9058	hypothetical protein	Mycobacterium bovis BCG str. Pasteur 1173P2	RF|YP 978139.1|121637916|NC 008769
MFSA088TR			1	989	50.5561	-	-	-
MFSA089TR			2	928	48.1681	-	-	-
MFSA090TF			1	977	45.0358	-	-	-
MFSA090TR			2	807	42.0074	-	-	-
MFSA091TF			1	976	42.3156	-	-	-
MFSA091TR			1	843	45.0771	-	-	-
MFSA092TF	1591132:1		1	875	53.9429	-	-	-
MFSA092TR			1	949	49.8419	-	-	-
MFSA093TF			1	855	41.7544	-	-	-
MFSA093TR			4	753	59.0969	-	-	-
MFSA094TF			1	940	41.1702	-	-	-
MFSA094TR			1	911	65.0933	-	-	-
MFSA095TR			1	756	54.8942	-	-	-
MFSA101TF			1	851	48.4136	unknown protein	Arabidopsis thaliana	RF|NP 180403.1|15226390|NC 003071
MFSA101TR	1583581:2	AF193835_1 LRK1 protein [Oryza sativa].; note= submitted through	1	875	50.7429	putative receptor protein kinase	Sorghum bicolor	GB|AAL68842.1|18390097|AF466199
MFSA102TR	1588852:1	AF055910_1 NADPH-dependent mannose 6-phosphate reductase [Orobanche	1	906	49.2274	NADPH-dependent mannose 6-phosphate reductase contains InterPro domain(s): IPR001395 similar to Q9FVN7 supported by AK070168	Oryza sativa (japonica cultivar-group)	RF|NP 001045735.1|115443911|NC 008395
MFSA103TF		CAA68164 oxoglutarate malate translocator [Solanum tuberosum].;	1	808	54.9505	oxoglutarate/malate translocator	Solanum lycopersicum	GB|AAY97866.1|68449758|DQ056436
MFSA103TR		CAA09367 HB2 homeodomain protein [Populus tremula x Populus	1	899	58.5095	HB2 homeodomain protein	Populus tremula x Populus tremuloides	GB|CAA09367.1|3955021|AJ010811
MFSA105TF	1581110:3	BAB61039 iron-deficiency induced gene [Hordeum vulgare].; name=	1	959	48.6966	-	-	-
MFSA105TR	1583088:1		1	970	40.6186	-	-	-
MFSA106TF			0	905	55.9116	-	-	-
MFSA106TR			3	890	49.8876	hypothetical protein	Selaginella uncinata	GB|BAE00197.1|67968297|AB197035
MFSA107TF			1	694	52.1614	-	-	-
MFSA108TF			0	967	34.7466	-	-	-
MFSA108TR			0	916	26.8559	-	-	-
MFSA109TF			1	953	58.5519	unknown protein	Arabidopsis thaliana	RF|NP 197417.1|15239660|NC 003076
MFSA109TR			2	810	40.4938	-	-	-
MFSA110TF			1	85	44.7059	-	-	-
MFSA110TR			1	972	48.251	-	-	-
MFSA111TF			0	873	32.417	-	-	-
MFSA111TR			0	821	40.4385	-	-	-
MFSA112TF			0	836	48.2057	maturase K	Selaginella uncinata	GB|BAE00195.1|67968295|AB197035
MFSA113TF	1582480:2		2	874	54.119	TPR-like domain containing protein contains InterPro domain(s): IPR002885, IPR008941 supported by AK100075	Oryza sativa (japonica cultivar-group)	RF|NP 001047105.1|115446651|NM 001053640
MFSA113TR			2	948	31.2236	-	-	-
MFSA115TF		BAB17304 auxin-responsive GH3 homologue [Arabidopsis thaliana].;	1	883	53.5674	GH3-like protein	Physcomitrella patens	GB|CAD42871.1|48958237|AJ496302
MFSA115TR	1584127:1		2	960	46.7708	Stromal antigen (SA/STAG) protein family protein contains InterPro domain(s): IPR005032, IPR008938 supported by AK069089	Oryza sativa (japonica cultivar-group)	RF|NP 001054841.1|115462483|NC 008398
MFSA116TF			1	918	49.6732	-	-	-
MFSA116TR			1	930	45.4839	-	-	-
MFSA117TF	1582706:1		1	930	52.1505	hypothetical protein	Strongylocentrotus purpuratus	RF|XP 001187368.1|115929245|XM 001187368
MFSA117TR			2	927	42.9342	-	-	-
MFSA118TF			0	841	58.0262	-	-	-
MFSA119TF			1	905	50.9392	-	-	-
MFSA119TR		CAC43237 lipoxygenase [Sesbania rostrata].; gene= lox1	1	978	48.4663	lipoxygenase	Pisum sativum	GB|CAC04380.1|9909849|AJ293015
MFSA120TF			1	883	50.3964	-	-	-
MFSA121TF		AF514859_1 ATP-dependent Clp protease [Oryza sativa (indica	2	998	48.3968	ATP-dependent Clp protease proteolytic subunit (EC 3.4.21.92)(Endopeptidase Clp).	Anthoceros formosae	SP|Q85BZ1|CLPP ANTFO
MFSA122TF	1584929:1	AAK91456 AT5g15330/F8M21_220 [Arabidopsis thaliana].; note=	1	944	52.5424	SPX, N-terminal	Medicago truncatula	GB|ABE90284.1|92890270|AC147471
MFSA122TR		BAA97234 serine palmitoyltransferase [Arabidopsis thaliana].; note=	1	914	38.4026	serine C-palmitoyltransferase/ transferase, transferring nitrogenous groups	Arabidopsis thaliana	RF|NP 190447.1|15229023|NC 003074
MFSA123TF			4	865	48.5549	-	-	-
MFSA123TR	1591849:1		2	776	52.4485	putative lipoprotein	Burkholderia pseudomallei 1710b	RF|YP 336239.1|76819719|NC 007435
MFSA124TR	1585406:1		1	826	59.5642	-	-	-
MFSA125TF			1	953	50.787	notfound	notfound	GB|CAJ86102.1|90399053|AL732351
MFSA125TR			1	961	51.4048	-	-	-
MFSA126TF			1	946	50.3171	-	-	-
MFSA126TR	1588055:1		1	878	48.2916	unknown protein	Arabidopsis thaliana	RF|NP 191541.1|15232180|NC 003074
MFSA127TF			1	1000	70.9	-	-	-
MFSA127TR			1	957	68.1296	-	-	-
MFSA128TF			1	1013	50.3455	-	-	-
MFSA129TF			0	1027	18.5979	-	-	-
MFSA129TR			1	997	42.8285	-	-	-
MFSA131TR			1	907	47.409	-	-	-
MFSA132TF	1582666:1	HL3B_ARATH Halotolerance protein Hal3b.; gene= HAL3B; note=	1	946	60.6765	Probable phosphopantothenoylcysteine decarboxylase (EC 4.1.1.36)(Halotolerance protein Hal3b) (AtHal3b).	Arabidopsis thaliana	SP|P94063|HAL3B ARATH
MFSA132TR	1581083:3	AAM70518 AT4g29130/F19B15_160 [Arabidopsis thaliana].; note= This	1	871	56.2572	Hexokinase-2 (EC 2.7.1.1) (Hexokinase-3).	Oryza sativa	SP|Q2KNB9|HXK2 ORYSA
MFSA133TF	1582472:1		1	885	47.7966	-	-	-
MFSA133TR	1587871:1		1	968	48.657	Derlin-2.1 (ZmDerlin2-1).	Zea mays	SP|Q4G2J4|DER21 MAIZE
MFSA134TF	1587083:1	AF213696_1 FH protein NFH2 [Nicotiana tabacum].	1	846	49.2908	Actin-binding FH2 domain containing protein ab initio prediction with EST support contains InterPro domain(s): IPR003104 has GO asignment(s): GO:0003779	Oryza sativa (japonica cultivar-group)	RF|NP 001051988.1|115456776|NC 008397
MFSA134TR	1587083:3		1	977	43.9099	-	-	-
MFSA135TF		AAB96761 ferredoxin-dependent glutamate synthase [Glycine max].;	1	881	43.0193	Ferredoxin-dependent glutamate synthase, chloroplast precursor(EC 1.4.7.1) (Fd-GOGAT).	Zea mays	SP|P23225|GLTB MAIZE
MFSA135TR	1588390:1	CAA73170 Fd-GOGAT protein [Oryza sativa (japonica cultivar-group)].	1	892	48.3184	ferredoxin-dependent glutamate synthase	Glycine max	GB|AAB96761.1|2773270|AF039851
MFSA136TF	1588110:1		1	783	47.1264	-	-	-
MFSA136TR	1580151:2		1	806	48.139	-	-	-
MFSA137TF	1581489:1	CAA63387 protein kinase [Arabidopsis thaliana].; gene= ATN1	1	924	48.0519	ATN1; kinase	Arabidopsis thaliana	RF|NP 189393.1|15232197|NC 003074
MFSA137TR			1	898	45.4343	-	-	-
MFSA138TF			0	987	49.0375	-	-	-
MFSA138TR			0	930	43.4409	-	-	-
MFSA139TF			1	583	39.9657	-	-	-
MFSA139TR	1591193:1		1	980	48.7755	hypothetical protein	Arabidopsis thaliana	GB|BAF00526.1|110737152|AK228614
MFSA140TF			1	1053	51.2821	-	-	-
MFSA141TF			2	984	46.8496	-	-	-
MFSA141TR			1	881	51.0783	Tetratricopeptide-like helical	Medicago truncatula	GB|ABE87763.1|92885328|AC135465
MFSA143TF			1	247	44.5344	-	-	-
MFSA144TF			1	898	51.1136	-	-	-
MFSA144TR			1	865	47.1676	-	-	-
MFSA145TF			1	914	50.2188	-	-	-
MFSA145TR			1	946	51.9027	-	-	-
MFSA146TF			0	865	26.9364	-	-	-
MFSA146TR			0	872	19.8394	-	-	-
MFSA147TF	1589489:1		1	792	62.6263	Protein of unknown function DUF212 family protein ab initio prediction with EST support contains InterPro domain(s): IPR003832	Oryza sativa (japonica cultivar-group)	RF|NP 001056147.1|115465095|NC 008398
MFSA147TR	1583304:1		1	959	50.7821	-	-	-
MFSA148TF	1581755:1	CAA39776 alpha-amylase [Oryza sativa (japonica cultivar-group)].;	1	859	49.3597	alpha-amylase	Zea mays	GB|AAA50161.1|426482|MZEALAM
MFSA148TR		AF271892_1 DEAD box protein P68 [Pisum sativum].; name= RNA	1	831	55.716	Probable DEAD-box ATP-dependent RNA helicase 45 (EC 3.6.1.-).	Arabidopsis thaliana	SP|Q9SF41|RH45 ARATH
MFSA150TR			1	927	42.7184	-	-	-
MFSA151TR			3	715	49.0909	-	-	-
MFSA152TF			0	780	57.6923	-	-	-
MFSA154TF			1	997	40.8225	-	-	-
MFSA154TR			1	800	45.75	-	-	-
MFSA155TF		At4g29900 potential calcium-transporting ATPase 10, plasma	1	801	44.819	-	-	-
MFSA155TR			1	937	41.1953	-	-	-
MFSA156TR			1	933	47.4812	-	-	-
MFSA157TF			1	834	50.9592	-	-	-
MFSA158TF			4	861	48.7805	-	-	-
MFSA158TR	1591849:1		2	847	50.8855	hypothetical protein	Burkholderia pseudomallei 1106a	RF|YP 001076713.1|126457319|NC 009078
MFSA159TF			1	969	30.7534	-	-	-
MFSA161TF		AAL77663 AT5g10770/T30N20_40 [Arabidopsis thaliana].; note=	1	937	55.3895	pepsin A	Arabidopsis thaliana	RF|NP 187876.2|30682289|NC 003074
MFSA161TR			1	806	49.2556	unknown protein	Arabidopsis thaliana	RF|NP 192184.1|15235498|NC 003075
MFSA162TF			1	937	28.6019	-	-	-
MFSA162TR			0	893	26.3158	-	-	-
MFSA163TF			1	958	36.3257	-	-	-
MFSA163TR	1580739:4	AAN41401 aminopeptidase M [Arabidopsis thaliana].; note= ecotype:	1	940	44.5745	Peptidase M1, membrane alanine aminopeptidase family protein contains InterPro domain(s): IPR001930 has GO asignment(s): GO:0004179, GO:0006508 supported by AK120068	Oryza sativa (japonica cultivar-group)	RF|NP 001061746.1|115476300|NC 008401
MFSA165TF	1580734:5		1	776	56.4433	unknown protein	Arabidopsis thaliana	RF|NP 192453.1|15235584|NC 003075
MFSA165TR	1581241:2		1	865	54.7977	SOUL heme-binding protein family protein contains InterPro domain(s): IPR006917 supported by AK102887	Oryza sativa (japonica cultivar-group)	RF|NP 001044817.1|115441075|NM 001051352
MFSA166TF		T51821 1-phosphatidylinositol-4-phosphate 5-kinase (EC 2.7.1.68)	1	939	57.295	MORN motif repeat containing protein contains InterPro domain(s): IPR003409 supported by AK120574	Oryza sativa (japonica cultivar-group)	RF|NP 001065416.1|115483492|NC 008403
MFSA166TR			1	911	39.7366	-	-	-
MFSA167TR			1	194	36.5979	-	-	-
MFSA168TF			1	331	44.1088	-	-	-
MFSA168TR	1591233:1	A33176 P21 protein - soybean.	1	309	57.6052	-	-	-
MFSA171TF	1592490:1	AF162150_1 COP1-interacting protein CIP8 [Arabidopsis thaliana].;	1	871	58.6682	Zn-finger, RING domain containing protein contains InterPro domain(s): IPR001841 supported by AK073862	Oryza sativa (japonica cultivar-group)	RF|NP 001066009.1|115487044|NM 001072541
MFSA171TR	1586940:1		1	930	54.3011	-	-	-
MFSA172TF			1	828	43.4783	-	-	-
MFSA172TR			1	846	49.5272	-	-	-
MFSA173TF	1586126:5	BAB09797 ATP-dependent Clp protease regulatory subunit CLPX	5	964	42.5311	putative ATP-dependent Clp protease ATP-binding subunit ClpX1 (CLPX)	Oryza sativa (japonica cultivar-group)	GB|BAD15818.1|46390353|AP004865
MFSA173TR	1584426:2	BAB88386 autophagy 9 [Arabidopsis thaliana].; gene= AtAPG9	1	827	44.0145	autophagy protein 9	Glycine max	GB|CAJ30206.1|74831769|AM085508
MFSA174TF	1584490:3		1	931	48.1203	-	-	-
MFSA174TR	1584490:2		1	922	49.4577	Forkhead-associated; Tyrosyl-DNA phosphodiesterase	Medicago truncatula	GB|ABE78603.1|92868600|AC122166
MFSA175TF	1583924:1	AC012563_16 hydroxypyruvate reductase (HPR); 50972-48670	1	911	57.1899	hydroxyphenylpyruvate reductase (HPPR)	Solenostemon scutellarioides	GB|CAD47810.2|62816284|AJ507733
MFSA175TR	1582231:3		1	967	53.2575	SAC9	Arabidopsis thaliana	RF|NP 191536.2|42566068|NC 003074
MFSA176TR	1586105:1		1	995	53.5678	-	-	-
MFSA177TF		AF064707_1 exhydrolase II [Zea mays].; name= beta-D-glucan	1	912	47.807	beta-D-glucosidase	Tropaeolum majus	GB|CAA07070.1|3201554|AJ006501
MFSA177TR			2	925	44.6486	-	-	-
MFSA178TF			0	800	70.125	-	-	-
MFSA178TR	1585473:1		2	630	65.3968	-	-	-
MFSA179TF			1	865	49.4798	TPR-like domain containing protein contains InterPro domain(s): IPR002885, IPR008941 supported by AK100075	Oryza sativa (japonica cultivar-group)	RF|NP 001047105.1|115446651|NM 001053640
MFSA179TR			2	892	53.2511	-	-	-
MFSA180TF			1	967	31.1272	-	-	-
MFSA180TR	1585344:1	AF118127_1 disease resistance protein I2 [Lycopersicon	4	896	51.0045	-	-	-
MFSA181TF			1	930	43.3333	-	-	-
MFSA181TR			1	910	46.1538	-	-	-
MFSA182TF	1589359:1		6	867	48.4429	-	-	-
MFSA182TR			6	555	30.6306	-	-	-
MFSA184TF	1581836:2		1	897	54.5151	-	-	-
MFSA184TR		CAA51077 nuclear located protein [Daucus carota].	1	860	44.6512	Ribosome recycling factor, chloroplast precursor (Ribosome releasing factor, chloroplast) (RRF) (CpFrr) (RRFHCP) contains InterPro domain(s): IPR002661 has GO asignment(s): GO:0006412 similar to P82231 supported by AK065242	Oryza sativa (japonica cultivar-group)	RF|NP 001060047.1|115472897|NC 008400
MFSA185TF			1	861	46.1092	-	-	-
MFSA185TR	1583399:2	At3g17360 kinesin-related protein; protein id: At3g17360.1	1	875	44.8	-	-	-
MFSA186TF	1581055:2	AAM64873 induced upon wounding stress [Arabidopsis thaliana].	1	195	58.4615	-	-	-
MFSA186TR			1	629	36.725	-	-	-
MFSA187TF			1	863	49.4786	-	-	-
MFSA187TR		BAB17304 auxin-responsive GH3 homologue [Arabidopsis thaliana].;	1	756	55.0265	Indole-3-acetic acid-amido synthetase GH3.5 (EC 6.3.2.-) (Auxin-responsive GH3-like protein 5) (AtGH3-5).	Arabidopsis thaliana	SP|O81829|GH35 ARATH
MFSA188TR			1	953	49.6327	-	-	-
MFSA189TF			2	478	48.1172	-	-	-
MFSA190TF		At5g20810 indole-3-acetic acid induced protein, related; protein	1	913	49.2881	-	-	-
MFSA190TR			2	962	59.6674	Protein of unknown function DUF231 domain containing protein contains InterPro domain(s): IPR004253 has GO asignment(s): GO:0005554 supported by AK071432	Oryza sativa (japonica cultivar-group)	RF|NP 001053267.1|115459334|NC 008397
MFSA191TF			1	593	53.9629	-	-	-
MFSA191TR	1583211:1	RL0A_ARATH 60S acidic ribosomal protein P0-A.; gene= AT2G40010;	1	722	49.5845	60S acidic ribosomal protein P0-3.	Arabidopsis thaliana	SP|P57691|RLA03 ARATH
MFSA192TF	1587559:1		7	973	45.3237	-	-	-
MFSA192TR	1580578:5		3	913	47.4261	-	-	-
MFSA193TR			3	858	49.3007	NADH dehydrogenase subunit 2	Selaginella uncinata	GB|BAE00182.1|67968282|AB197035
MFSA194TF			1	942	25.3715	-	-	-
MFSA194TR			1	952	20.7983	-	-	-
MFSA195TR	1581079:2		1	580	46.2069	PUA domain containing protein contains InterPro domain(s): IPR001678, IPR002478 has GO asignment(s): GO:0003723 supported by AK102062	Oryza sativa (japonica cultivar-group)	RF|NP 001061645.1|115476098|NC 008401
MFSA196TF	1585104:2		1	736	36.2772	-	-	-
MFSA196TR			1	767	36.5059	-	-	-
MFSA201TF			1	833	29.892	-	-	-
MFSA201TR			1	943	34.3584	-	-	-
MFSA202TF	1582839:4	BAA94547 pseudo-response regulator 1 [Arabidopsis thaliana].; gene=	1	872	45.7569	Two-component response regulator-like APRR1 (Pseudo-response regulator1) (Timing of CAB expression 1) (ABI3-interacting protein 1).	Arabidopsis thaliana	SP|Q9LKL2|APRR1 ARATH
MFSA202TR	1582839:4		1	901	50.9434	-	-	-
MFSA203TF		T08114 cytochrome P450 - Monterey pine.	1	1024	55.4688	E-class P450, group I family protein contains InterPro domain(s): IPR001128, IPR002401 has GO asignment(s): GO:0004497, GO:0006118 supported by AK072163	Oryza sativa (japonica cultivar-group)	RF|NP 001062428.1|115477665|NC 008401
MFSA203TR		T08114 cytochrome P450 - Monterey pine.	1	972	45.9877	Cytochrome P450 78A4 (EC 1.14.-.-).	Pinus radiata	SP|O65012|C78A4 PINRA
MFSA204TF		CAA07684 Msh3 protein [Arabidopsis thaliana].; gene= msh3	4	833	47.2989	DNA mismatch repair protein MSH3 (AtMsh3).	Arabidopsis thaliana	SP|O65607|MSH3 ARATH
MFSA204TR			1	914	31.0722	-	-	-
MFSA205TF			0	610	65.7377	-	-	-
MFSA205TR			2	497	62.5755	-	-	-
MFSA206TF			1	946	49.5772	protein binding	Arabidopsis thaliana	RF|NP 195136.2|30689919|NC 003075
MFSA206TR			1	960	47.9167	-	-	-
MFSA209TF			1	918	54.0305	unknown protein	Arabidopsis thaliana	RF|NP 178323.2|30677982|NC 003071
MFSA209TR	1588379:1		1	901	55.1609	-	-	-
MFSA210TF		AAB68776 serine/threonine kinase [Arabidopsis thaliana].; name=	1	919	51.3602	putative MAP4K alpha1	Oryza sativa (japonica cultivar-group)	GB|BAD19174.1|47497125|AP004054
MFSA210TR	1580874:1	CAA66480 transcription factor [Vicia faba].; note= containing	1	895	45.0279	FACT complex subunit SSRP1 (Facilitates chromatin transcriptioncomplex subunit SSRP1) (Recombination signal sequence recognitionprotein 1).	Vicia faba	SP|O04235|SSRP1 VICFA
MFSA211TR			1	748	51.4706	-	-	-
MFSA212TF	1582408:6	AAC49659 obtusifoliol 14-alpha demethylase CYP51 [Sorghum	1	953	47.639	CYP51G1 (CYTOCHROME P450 51); heme binding	Arabidopsis thaliana	RF|NP 172633.1|15221075|NC 003070
MFSA212TR	1583213:3		1	872	47.7064	-	-	-
MFSA213TF			1	988	32.3887	hypothetical protein	Strongylocentrotus purpuratus	RF|XP 001186524.1|115929225|XM 001186524
MFSA213TR			1	241	28.6307	-	-	-
MFSA214TR			1	812	55.0493	-	-	-
MFSA216TF			1	1016	48.0315	-	-	-
MFSA216TR	1582929:1		2	976	46.1066	unknown protein	Arabidopsis thaliana	RF|NP 568556.3|79527284|NC 003076
MFSA217TF			0	910	39.4505	-	-	-
MFSA217TR			2	937	46.9584	-	-	-
MFSA219TR			0	861	49.3612	-	-	-
MFSA220TF	1582279:2		0	911	44.5664	-	-	-
MFSA220TR			1	964	49.5851	-	-	-
MFSA221TF			1	738	52.71	-	-	-
MFSA221TR			3	959	49.3222	-	-	-
MFSA223TF			1	910	42.8571	-	-	-
MFSA223TR	1585760:1		1	832	58.8942	hypothetical protein	Sorghum bicolor	GB|AAL73539.1|18481717|AF466200
MFSA224TF			3	808	50.3713	Forkhead-associated; Tyrosyl-DNA phosphodiesterase	Medicago truncatula	GB|ABE78603.1|92868600|AC122166
MFSA224TR	1586080:1		1	871	49.1389	-	-	-
MFSA225TF			0	988	32.085	-	-	-
MFSA225TR			0	877	23.3751	-	-	-
MFSA228TF			1	969	49.3292	-	-	-
MFSA228TR			2	820	52.1951	-	-	-
MFSA229TF			1	866	54.9654	-	-	-
MFSA229TR	1585034:3	AF182445_1 sucrose transporter [Vitis vinifera].	1	916	52.5109	General substrate transporter; Sucrose/H+ symporter, plant; Major facilitator superfamily MFS 1	Medicago truncatula	GB|ABE77555.1|92867204|AC146866
MFSA230TF			1	773	48.3829	-	-	-
MFSA230TR			2	925	51.1351	hypothetical protein	Brachypodium sylvaticum	GB|ABL85030.1|119638439|EF059989
MFSA231TF	1583399:1		1	789	43.4728	-	-	-
MFSA231TR			1	901	48.6127	-	-	-
MFSA232TF	1586899:1	AAA33774 basic protein.; gene= PR4	1	755	46.8874	Wound-induced basic protein similar to Q09020 supported by AK061920	Oryza sativa (japonica cultivar-group)	RF|NP 001066628.1|115488282|NM 001073160
MFSA232TR	1583790:1		1	926	45.3564	-	-	-
MFSA234TR			1	935	48.984	-	-	-
MFSA235TF			1	905	43.6464	phosphatidylinositol N-acetylglucosaminyltransferase/ transferase	Arabidopsis thaliana	RF|NP 191276.2|42565988|NC 003074
MFSA235TR			1	936	50.641	Conserved hypothetical protein supported by AK068890	Oryza sativa (japonica cultivar-group)	RF|NP 001056821.1|115466444|NC 008399
MFSA236TR			1	184	48.913	-	-	-
MFSA237TF		At3g20820 disease resistance protein family (LRR); protein id:	1	983	59.9186	Protein kinase domain containing protein contains InterPro domain(s): IPR000719, IPR001611, IPR001245, IPR002290, IPR003591, IPR007090, IPR011009 has GO asignment(s): GO:0004672, GO:0004674, GO:0004713, GO:0005524, GO:0006468 supported by AK120876	Oryza sativa (japonica cultivar-group)	RF|NP 001064813.1|115482440|NC 008403
MFSA237TR			1	808	45.4208	-	-	-
MFSA238TF			1	943	50.1591	-	-	-
MFSA238TR			1	920	47.9348	-	-	-
MFSA239TF	1592622:1		1	839	44.2193	-	-	-
MFSA239TR		AC007858_4 This gene is a member of PF|00501 AMP-binding enzymes.	1	874	52.1739	AMP-dependent synthetase and ligase domain containing protein contains InterPro domain(s): IPR000873 has GO asignment(s): GO:0003824, GO:0008152 supported by AK106436	Oryza sativa (japonica cultivar-group)	RF|NP 001056418.1|115465637|NC 008398
MFSA240TF		AAM55305 auxin influx carrier protein [Medicago truncatula].; name=	1	1031	43.55	auxin influx carrier	Lupinus albus	GB|CAJ84440.1|89511764|AM235387
MFSA240TR			1	865	43.3526	-	-	-
MFSA241TR			1	885	51.8644	-	-	-
MFSA242TF	1587355:1	T00534 S-receptor kinase (EC 2.7.1.-) T20K24.15 precursor -	1	952	52.7311	Protein kinase domain containing protein ab initio prediction with EST support contains InterPro domain(s): IPR000719, IPR003014, IPR001480, IPR001245, IPR002290, IPR003609, IPR008271, IPR011009 has GO asignment(s): GO:0004672, GO:0004674, GO:0004713, GO:0005524, GO:0005529, GO:0006468	Oryza sativa (japonica cultivar-group)	RF|NP 001045050.1|115441541|NC 008394
MFSA242TR			1	835	42.2754	kinase/ protein binding	Arabidopsis thaliana	RF|NP 567412.1|18414102|NC 003075
MFSA243TF			1	887	51.4092	-	-	-
MFSA243TR	1586286:1	AAL77203 p53 binding protein [Oryza sativa].; note= isolated by	1	816	51.7157	-	-	-
MFSA244TF	1581023:1		1	869	45.3395	-	-	-
MFSA244TR	1580779:1		1	985	44.7716	-	-	-
MFSA245TF			1	955	47.2251	Oxysterol-binding protein family protein contains InterPro domain(s): IPR001849, IPR000648, IPR011036 has GO asignment(s): GO:0008202 supported by AK069104	Oryza sativa (japonica cultivar-group)	RF|NP 001066586.1|115488198|NC 008405
MFSA245TR			1	921	54.0717	oxysterol binding	Arabidopsis thaliana	RF|NP 974518.1|42572843|NC 003075
MFSA246TR			1	805	48.9441	-	-	-
MFSA247TF			1	943	46.0233	-	-	-
MFSA247TR			1	927	46.6019	-	-	-
MFSA248TF			1	828	46.0145	-	-	-
MFSA248TR	1587165:1	At4g08570 copper chaperone (CCH)-related; protein id: At4g08570.1,	1	865	49.9422	-	-	-
MFSA249TF	1581868:2	BAB03080 P-type transporting ATPase [Arabidopsis thaliana].; note=	1	869	44.8792	Putative phospholipid-transporting ATPase 3 (EC 3.6.3.1)(Aminophospholipid flippase 3).	Arabidopsis thaliana	SP|Q9XIE6|ALA3 ARATH
MFSA249TR		At1g13210 potential phospholipid-transporting ATPase 11; protein	1	820	43.4146	Putative phospholipid-transporting ATPase 3 (EC 3.6.3.1)(Aminophospholipid flippase 3).	Arabidopsis thaliana	SP|Q9XIE6|ALA3 ARATH
MFSA250TF			2	986	44.5233	-	-	-
MFSA250TR		CAB80728 AT4g02350 [Arabidopsis thaliana].; name= AT4g02350; gene=	1	931	66.1654	Probable exocyst complex component 6 (Exocyst complex componentSec15).	Arabidopsis thaliana	SP|Q9LXX6|EXOC6 ARATH
MFSA251TF			1	876	51.7123	-	-	-
MFSA251TR			1	947	46.2513	-	-	-
MFSA252TR	1587204:3		1	918	51.4161	FAM18-like protein At1g09330.	Arabidopsis thaliana	SP|Q8LEK2|FA18 ARATH
MFSA253TF		AAM64479 COPT5 [Arabidopsis thaliana].	1	975	51.5897	Ctr copper transporter family protein contains InterPro domain(s): IPR007274 has GO asignment(s): GO:0005375, GO:0006825, GO:0016021 supported by AK104963	Oryza sativa (japonica cultivar-group)	RF|NP 001063282.1|115479377|NC 008402
MFSA253TR		AF274564_1 immediate-early fungal elicitor protein CMPG1	1	941	55.898	U box domain containing protein contains InterPro domain(s): IPR003613, IPR008938 supported by AK121255	Oryza sativa (japonica cultivar-group)	RF|NP 001052772.1|115458344|NC 008397
MFSA254TF			0	956	46.7573	-	-	-
MFSA255TF			0	231	34.632	-	-	-
MFSA255TR	1589858:2		2	768	33.724	-	-	-
MFSA256TF			1	990	53.1313	-	-	-
MFSA256TR			1	761	50.9855	-	-	-
MFSA258TF			2	933	32.4759	-	-	-
MFSA258TR			0	975	31.4872	-	-	-
MFSA259TF			1	833	53.3013	-	-	-
MFSA259TR		T51337 auxin-induced protein AIR12 [imported] - Arabidopsis	1	841	52.3187	dopamine beta-monooxygenase	Arabidopsis thaliana	RF|NP 565316.1|18395877|NC 003071
MFSA260TF	1582343:1	At3g09410 pectinacetylesterase family; protein id: At3g09410.1	1	851	43.7133	Pectinacetylesterase family protein contains InterPro domain(s): IPR004963 supported by AK064109	Oryza sativa (japonica cultivar-group)	RF|NP 001045555.1|115442551|NM 001052090
MFSA260TR	1585558:1		1	891	48.2604	-	-	-
MFSA261TF			1	936	60.2564	-	-	-
MFSA261TR			1	918	47.4946	-	-	-
MFSA262TF			1	962	23.7006	-	-	-
MFSA262TR			1	890	32.809	-	-	-
MFSA264TF			1	1005	50.5473	-	-	-
MFSA264TR	1584130:3		1	857	49.0082	-	-	-
MFSA265TF	1586019:1		1	812	46.9212	unknown protein	Arabidopsis thaliana	RF|NP 192184.1|15235498|NC 003075
MFSA265TR			1	883	34.0883	-	-	-
MFSA266TF			1	776	40.7216	-	-	-
MFSA266TR			1	895	32.8492	-	-	-
MFSA267TF			1	881	47.5596	catalytic	Arabidopsis thaliana	RF|NP 173176.1|15220978|NC 003070
MFSA267TR			2	920	46.6304	-	-	-
MFSA268TF	1592694:1		1	872	51.2615	AT3g62770/F26K9 200	Arabidopsis thaliana	GB|AAL15394.1|16323362|AY059169
MFSA268TR			1	686	39.7959	-	-	-
MFSA269TF	1580237:1		1	820	50.9756	-	-	-
MFSA269TR	1584728:1	CAA53900 thioredoxin m [Pisum sativum].	1	921	36.3735	Thioredoxin M-type, chloroplast precursor (TRX-M).	Brassica napus	SP|Q9XGS0|TRXM BRANA
MFSA270TF			0	902	44.6785	Putative protein ycf1 (ORF1601).	Selaginella uncinata	SP|Q2WGD3|YCF1 SELUN
MFSA271TR	1581816:3	AF367265_1 At1g01540/F22L4_6 [Arabidopsis thaliana].; note=	1	728	47.8022	putative protein kinase	Zea mays	GB|CAH39851.1|74473393|AJ830722
MFSA272TF			0	938	34.3284	-	-	-
MFSA272TR			0	854	34.192	-	-	-
MFSA273TF			1	960	51.3542	-	-	-
MFSA273TR			0	902	43.1264	-	-	-
MFSA274TR			0	721	54.3689	RNA polymerase beta'' chain	Selaginella uncinata	GB|BAE00191.1|67968291|AB197035
MFSA275TF	1589733:1		7	917	54.6347	-	-	-
MFSA275TR			1	944	48.9407	-	-	-
MFSA276TF			1	987	47.8217	-	-	-
MFSA276TR			1	961	55.4631	-	-	-
MFSA277TF		At5g67540 glycosyl hydrolase family 43; protein id: At5g67540.1,	1	918	51.3072	unknown protein	Arabidopsis thaliana	RF|NP 975008.1|42573824|NC 003076
MFSA277TR			1	891	46.4646	-	-	-
MFSA278TF			1	889	48.5939	-	-	-
MFSA278TR		AAL08561 auxin-regulated protein [Lycopersicon esculentum].	1	970	53.6082	unknown protein	Arabidopsis thaliana	RF|NP 200787.1|15238524|NC 003076
MFSA279TF			2	804	31.2189	-	-	-
MFSA279TR			4	834	49.2806	-	-	-
MFSA281TF			1	854	42.2717	-	-	-
MFSA281TR		T04047 isoleucine--tRNA ligase homolog F24G24.120 - Arabidopsis	0	849	37.8092	Isoleucyl-tRNA synthetase, class Ia domain containing protein contains InterPro domain(s): IPR002301, IPR002300, IPR009080 has GO asignment(s): GO:0004812, GO:0004822, GO:0005524, GO:0006418, GO:0006428 supported by AK101482	Oryza sativa (japonica cultivar-group)	RF|NP 001058191.1|115469184|NC 008399
MFSA284TF	1588100:245		1	784	43.75	conserved hypothetical protein	Medicago truncatula	GB|ABE80178.1|92871033|AC139601
MFSA284TR		AF405309_1 coiled-coil protein [Lycopersicon esculentum].; name=	1	875	54.7429	Putative myosin-like protein	Oryza sativa (japonica cultivar-group)	GB|AAL77142.1|18652508|AC097447
MFSA285TF		T05878 isp4 protein homolog T29A15.220 - Arabidopsis thaliana.	1	808	52.599	Oligopeptide transporter OPT superfamily	Medicago truncatula	GB|ABE92893.1|92895885|AC144564
MFSA285TR	1584384:1		1	809	43.7577	-	-	-
MFSA286TR	1591844:2		1	951	52.9968	hypothetical protein	Arabidopsis thaliana	GB|CAB78550.1|7268254|AL161540
MFSA287TF	1584891:1		1	592	51.0135	-	-	-
MFSA288TF	1580610:2		8	904	51.2168	-	-	-
MFSA288TR		AF185578_1 GYMNOS/PICKLE [Arabidopsis thaliana].; name= Mi-2 like;	1	900	41.3333	CHD3-type chromatin remodeling factor PICKLE (EC 3.6.1.-) (ProteinGYMNOS).	Arabidopsis thaliana	SP|Q9S775|PKL ARATH
MFSA289TF			1	895	54.1899	-	-	-
MFSA290TF			1	934	48.2869	hypothetical protein	Selaginella uncinata	GB|BAE00197.1|67968297|AB197035
MFSA291TF	1588776:2		1	916	50.9825	-	-	-
MFSA291TR	1583462:1		1	957	41.0658	-	-	-
MFSA292TF			1	951	69.9264	-	-	-
MFSA292TR			1	904	64.6018	hypothetical protein	Rickettsia typhi str. Wilmington	RF|YP 067166.1|51473409|NC 006142
MFSA293TF			0	966	33.2298	-	-	-
MFSA293TR	1581244:1	AAC32034 peptide transporter [Hordeum vulgare].; name= PTR1; gene=	2	953	49.8426	-	-	-
MFSA295TF			0	461	47.7223	Putative protein ycf1 (ORF1601).	Selaginella uncinata	SP|Q2WGD3|YCF1 SELUN
MFSA295TR			1	585	48.8889	Putative protein ycf1 (ORF1601).	Selaginella uncinata	SP|Q2WGD3|YCF1 SELUN
MFSA296TF			1	621	49.2754	-	-	-
MFSA296TR			1	690	44.2029	-	-	-
MFSA302TF			1	914	48.14	-	-	-
MFSA303TF			1	823	33.7789	-	-	-
MFSA303TR			0	959	30.5527	-	-	-
MFSA304TF	1581928:3	BAB02018 WD40-repeat protein [Arabidopsis thaliana].; note=	1	958	57.9332	nucleotide binding	Arabidopsis thaliana	RF|NP 188434.2|22331145|NC 003074
MFSA304TR	1586081:1	CAB80728 AT4g02350 [Arabidopsis thaliana].; name= AT4g02350; gene=	1	1003	62.8116	unknown protein	Arabidopsis thaliana	RF|NP 567229.1|18411920|NC 003075
MFSA305TF	1580646:2	AAA33915 protein kinase.	2	946	56.2368	Protein kinase domain containing protein contains InterPro domain(s): IPR000719, IPR001480, IPR006210, IPR001245, IPR002290, IPR008271, IPR011009 has GO asignment(s): GO:0004672, GO:0004674, GO:0004713, GO:0005524, GO:0005529, GO:0006468 supported by AK101461	Oryza sativa (japonica cultivar-group)	RF|NP 001043821.1|115439083|NC 008394
MFSA305TR			1	877	43.2155	-	-	-
MFSA306TF	1589924:1		1	921	55.3746	SWIB/MDM2 domain containing protein contains InterPro domain(s): IPR003121 supported by AK066509	Oryza sativa (japonica cultivar-group)	RF|NP 001054177.1|115461154|NC 008397
MFSA306TR			1	829	53.6791	-	-	-
MFSA307TF	1580354:1	BAB62328 cyclophilin [Oryza sativa (japonica cultivar-group)].;	1	784	56.3776	-	-	-
MFSA307TR	1586998:1	AAA73941 1-aminocyclopropane-1-carboxylic acid synthase.; gene= ACC	1	977	50.87	-	-	-
MFSA308TF			1	892	53.8117	-	-	-
MFSA310TF			0	857	54.1424	RNA polymerase beta'' chain	Selaginella uncinata	GB|BAE00191.1|67968291|AB197035
MFSA311TF			1	812	51.4778	-	-	-
MFSA311TR			1	828	47.7053	-	-	-
MFSA312TR	1586327:1		0	883	51.6421	photosystem II phosphoprotein	Selaginella uncinata	GB|BAE00219.1|67968319|AB197035
MFSA314TF			4	809	69.4685	-	-	-
MFSA314TR			0	879	69.5108	-	-	-
MFSA315TF			0	1000	49.3	-	-	-
MFSA317TF			2	916	50	photosystem I assembly protein Ycf4	Selaginella uncinata	GB|BAE00205.1|67968305|AB197035
MFSA317TR			1	902	49.5565	-	-	-
MFSA318TF			0	986	28.8032	-	-	-
MFSA318TR			1	906	28.3664	-	-	-
MFSA319TF	1581468:1	1710351E abscisic acid responsive protein E.	1	888	51.1261	unknown protein	Arabidopsis thaliana	RF|NP 564518.1|18401988|NC 003070
MFSA319TR			2	968	26.4463	-	-	-
MFSA321TF	1587241:1		1	946	51.797	-	-	-
MFSA321TR	1586418:8		0	826	44.7942	ARIADNE-like protein	Musa acuminata	GB|AAR96008.1|40850577|AY484589
MFSA322TF	1589363:2		1	926	49.568	-	-	-
MFSA322TR			1	818	48.8998	-	-	-
MFSA323TF			1	882	56.3492	PPR868-14	Physcomitrella patens	GB|BAD67154.1|54695178|AB178266
MFSA323TR			1	782	28.9003	-	-	-
MFSA324TF			1	899	52.1691	-	-	-
MFSA324TR			1	711	43.7412	-	-	-
MFSA325TF	1580318:1		1	1006	55.8648	Protein kinase	Medicago truncatula	GB|ABE86991.1|92883553|AC151481
MFSA325TR		At5g42540 5-3 exoribonuclease 2; protein id: At5g42540.1, supported	1	886	44.921	XRN3; 5'-3' exoribonuclease/ exonuclease/ nucleic acid binding	Arabidopsis thaliana	RF|NP 565114.1|18410905|NC 003070
MFSA326TF			0	931	73.1472	putative alkanal monooxygenase (FMN-linked)	Arthrobacter aurescens TC1	RF|YP 948782.1|119963593|NC 008711
MFSA326TR			0	919	72.4701	major facilitator superfamily MFS 1	Arthrobacter sp. FB24	RF|YP 833356.1|116672423|NC 008541
MFSA327TF			1	262	56.4885	-	-	-
MFSA327TR	1590863:2		1	951	49.1062	unknown protein	Arabidopsis thaliana	RF|NP 974013.1|42571845|NC 003070
MFSA329TF			2	953	46.4848	-	-	-
MFSA329TR		AF193835_1 LRK1 protein [Oryza sativa].; note= submitted through	1	882	50.6803	Protein kinase	Medicago truncatula	GB|ABN08715.1|124360738|AC158497
MFSA330TF			1	932	50.1073	-	-	-
MFSA330TR	1583224:1	AF325019_1 AT4g27960 [Arabidopsis thaliana].; note= ecotype:	2	955	53.822	ubiquitin-conjugating enzyme E2	Capsicum annuum	GB|ABB54487.1|80975780|DQ249816
MFSA331TF			2	894	61.8568	-	-	-
MFSA331TR		AAM55306 auxin influx carrier protein [Medicago truncatula].; name=	0	746	42.0912	-	-	-
MFSA332TF	1588100:155		1	886	47.0655	unknown protein	Arabidopsis thaliana	RF|NP 001031433.1|79323290|NC 003071
MFSA332TR			1	921	41.1509	-	-	-
MFSA334TF	1582252:2		1	930	44.3011	-	-	-
MFSA334TR	1582252:2	At5g26120 glycosyl hydrolase family 51; protein id: At5g26120.1,	1	1007	44.5879	Galactose-binding like; Alpha-L-arabinofuranosidase, C-terminal	Medicago truncatula	GB|ABE79850.1|92870566|AC141107
MFSA336TF	1587681:1	AF323605_1 RNA polymerase I, II and III subunit RPB8 [Manihot	1	857	42.7071	RNA polymerase subunit	Manihot esculenta	GB|AAK55847.1|14193247|AF266463
MFSA336TR		AAC26113 fructose-6-phosphate 2-kinase/fructose-2,6-bisphosphatase	1	749	43.6582	F2KP (FRUCTOSE-2,6-BISPHOSPHATASE); fructose-2,6-bisphosphate 2-phosphatase	Arabidopsis thaliana	RF|NP 172191.1|15222304|NC 003070
MFSA337TF			1	887	47.3506	-	-	-
MFSA337TR			2	946	41.1205	-	-	-
MFSA338TF			0	932	47.4249	hypothetical protein	Selaginella uncinata	GB|BAE00197.1|67968297|AB197035
MFSA338TR			1	737	47.8969	hypothetical protein	Selaginella uncinata	GB|BAE00197.1|67968297|AB197035
MFSA340TF			1	1017	47.9843	-	-	-
MFSA340TR	1592172:2	CAB87805 neoxanthin cleavage enzyme nc1 [Arabidopsis thaliana].;	1	968	41.4256	carotenoid cleavage dioxygenase 1	Coffea canephora	GB|ABA43900.1|76560796|DQ157166
MFSA341TF		AC007980_9 cytosolic tRNA-Ala synthetase [Arabidopsis thaliana].;	1	933	44.8017	Alanyl-tRNA synthetase, mitochondrial precursor (EC 6.1.1.7)(Alanine--tRNA ligase) (AlaRS).	Arabidopsis thaliana	SP|P36428|SYA ARATH
MFSA341TR		AAL47685 p-coumarate 3-hydroxylase [Pinus taeda].; note= cell	1	935	46.5241	cytochrome P450	Selaginella moellendorffii	GB|AAX77409.1|62240470|AY843208
MFSA342TF			1	901	60.7103	-	-	-
MFSA342TR	1584007:1		1	909	61.7162	-	-	-
MFSA343TR	1582736:2		1	825	46.7879	-	-	-
MFSA344TF			1	977	48.3112	-	-	-
MFSA344TR			2	934	47.2163	-	-	-
MFSA345TF	1580985:1		1	907	52.1499	Snf7 family protein contains InterPro domain(s): IPR005024 has GO asignment(s): GO:0005554 supported by AK072562	Oryza sativa (japonica cultivar-group)	RF|NP 001047322.1|115447085|NM 001053857
MFSA345TR	1587245:2		1	890	56.8539	-	-	-
MFSA346TF	1592692:1		0	954	48.3229	-	-	-
MFSA346TR			1	928	24.0302	-	-	-
MFSA347TF			1	882	38.7755	-	-	-
MFSA347TR	1581116:1		2	891	36.7003	-	-	-
MFSA349TF	1582512:1		1	818	45.3545	unknown protein	Arabidopsis thaliana	RF|NP 565058.1|18410291|NC 003070
MFSA349TR			1	899	48.4983	Patatin family protein contains InterPro domain(s): IPR002641 has GO asignment(s): GO:0003824, GO:0045735 supported by AK121962	Oryza sativa (japonica cultivar-group)	RF|NP 001068065.1|115485843|NC 008404
MFSA351TF	1585406:1		1	989	60.0607	-	-	-
MFSA352TR		At1g06670 DEIH-box RNA/DNA helicase; protein id: At1g06670.1	1	887	44.0812	DEIH-box RNA/DNA helicase ab initio prediction with EST support contains InterPro domain(s): IPR001159, IPR011545, IPR001650, IPR007502, IPR001410 has GO asignment(s): GO:0003676, GO:0003725, GO:0004386, GO:0005524, GO:0005622, GO:0008026 similar to Q9SMG9	Oryza sativa (japonica cultivar-group)	RF|NP 001051272.1|115455343|NC 008396
MFSA353TF			2	922	54.2299	-	-	-
MFSA353TR			2	867	54.0946	-	-	-
MFSA355TF			1	816	49.7549	-	-	-
MFSA355TR			1	893	51.8477	-	-	-
MFSA357TF			2	898	43.8753	-	-	-
MFSA357TR	1588251:1		1	859	54.1327	-	-	-
MFSA359TF	1584119:1		1	899	46.8298	Phosphoglycerate/bisphosphoglycerate mutase family protein ab initio prediction with EST support contains InterPro domain(s): IPR001345 has GO asignment(s): GO:0003824, GO:0008152	Oryza sativa (japonica cultivar-group)	RF|NP 001043776.1|115438993|NC 008394
MFSA359TR		T04521 proline-rich protein APG homolog F16A16.110 - Arabidopsis	1	905	46.9613	carboxylic ester hydrolase/ hydrolase, acting on ester bonds	Arabidopsis thaliana	RF|NP 193358.1|15234857|NC 003075
MFSA360TF	1582092:2	At5g65620 oligopeptidase A; protein id: At5g65620.1, supported by	1	865	48.6705	Peptidase M, neutral zinc metallopeptidases, zinc-binding site	Medicago truncatula	GB|ABE84181.1|92876896|AC126010
MFSA360TR	1582092:4	At5g65620 oligopeptidase A; protein id: At5g65620.1, supported by	1	859	42.142	Peptidase M, neutral zinc metallopeptidases, zinc-binding site	Medicago truncatula	GB|ABE84181.1|92876896|AC126010
MFSA361TF			1	941	57.2795	-	-	-
MFSA361TR			1	760	39.7368	-	-	-
MFSA362TF			1	876	27.5114	-	-	-
MFSA362TR			0	508	23.4252	-	-	-
MFSA363TF	1590958:1		2	983	47.4059	-	-	-
MFSA363TR	1589746:2		2	965	47.2539	unknown protein	Arabidopsis thaliana	RF|NP 974363.1|42572535|NC 003074
MFSA364TR			1	935	49.0909	Hypothetical protein	Arabidopsis thaliana	GB|AAG12570.1|10086510|AC022522
MFSA366TF			0	907	55.4576	hypothetical protein	Gibberella zeae PH-1	RF|XP 385051.1|46120456|XM 385051
MFSA366TR			0	881	54.37	-	-	-
MFSA367TF			1	814	28.5012	-	-	-
MFSA367TR			4	869	52.7043	-	-	-
MFSA368TR			0	611	50.5728	-	-	-
MFSA369TF			0	903	49.0587	maturase K	Selaginella uncinata	GB|BAE00195.1|67968295|AB197035
MFSA370TF			1	912	33.6623	-	-	-
MFSA370TR			1	743	49.9327	-	-	-
MFSA371TF	1582619:1	AAL23619 taxane 13-alpha-hydroxylase [Taxus cuspidata].; name=	1	909	51.1551	-	-	-
MFSA371TR		AF492661_1 purple acid phosphatase [Arabidopsis thaliana].; name=	1	934	54.4968	Purple acid phosphatase The start codon is not identified. contains InterPro domain(s): IPR004843, IPR008963 has GO asignment(s): GO:0016787 similar to Q9ZQ81 supported by AK100372	Oryza sativa (japonica cultivar-group)	RF|NP 001058738.1|115470279|NC 008400
MFSA372TF	1586592:1		2	867	44.752	-	-	-
MFSA372TR			1	825	37.4545	-	-	-
MFSA373TF	1580828:3		2	881	35.3008	-	-	-
MFSA373TR			1	862	59.1647	-	-	-
MFSA374TR			1	883	49.2639	hypothetical protein	Selaginella uncinata	GB|BAE00197.1|67968297|AB197035
MFSA375TF	1583432:1		1	882	45.4649	-	-	-
MFSA376TR			1	901	44.0622	-	-	-
MFSA377TF	1581013:1	AAK01938 phosphate transporter 1 [Lupinus albus].; gene= PT1	1	711	50.3516	-	-	-
MFSA377TR			1	779	43.7741	-	-	-
MFSA378TF	1581528:2	AAC68670 RING-H2 finger protein RHA1b [Arabidopsis thaliana].	1	950	58.7368	RING-H2 protein ab initio prediction with EST support contains InterPro domain(s): IPR001841 similar to Q8H740	Oryza sativa (japonica cultivar-group)	RF|NP 001067185.1|115489396|NM 001073717
MFSA378TR			1	831	58.7244	-	-	-
MFSA380TR			1	928	46.9828	-	-	-
MFSA381TF		CAA55700 phosphoenolpyruvate carboxylase [Picea abies].; gene= ppc	1	671	55.5887	Phosphoenolpyruvate carboxylase 2 (EC 4.1.1.31) (PEPCase 2) (PEPC 2)(AtPPC2).	Arabidopsis thaliana	SP|Q5GM68|CAPP2 ARATH
MFSA381TR	1580167:1	CAB90719 phosphoenolpyruvate carboxylase [Vanilla phalaenopsis].;	1	689	55.7329	phosphoenolpyruvate carboxylase	Vanilla phalaenopsis	GB|CAB90719.1|7768382|AJ252948
MFSA382TF			2	822	54.5012	-	-	-
MFSA382TR			1	825	47.3939	-	-	-
MFSA383TF			1	802	42.6434	-	-	-
MFSA383TR			1	769	41.8726	-	-	-
MFSA384TF	1580214:2	AAC64128 actin 3 [Anemia phyllitidis].; note= cytoskeletal protein;	1	911	54.9945	actin	Capsicum annuum	GB|AAS78671.1|45861745|AY572427
MFSA384TR		AAK73999 AT5g06580/F15M7_11 [Arabidopsis thaliana].; note= ecotype:	1	811	42.6634	unknown protein	Arabidopsis thaliana	RF|NP 568170.1|18415252|NM 120741
MFSA385TF	1585752:2		1	831	52.2262	-	-	-
MFSA385TR		T00584 indole-3-acetate beta-glucosyltransferase homolog T27E13.12	1	850	51.8824	-	-	-
MFSA386TF			2	766	49.3473	-	-	-
MFSA387TF		TCPE_ARATH T-complex protein 1, epsilon subunit (TCP-1-epsilon)	0	234	52.9915	hypothetical protein	Ustilago maydis 521	RF|XP 760106.1|71019751|XM 755013
MFSA388TR		At1g59870 ABC transporter family protein; protein id: At1g59870.1	1	905	43.2044	AAA ATPase	Medicago truncatula	GB|ABE92657.1|92895302|AC144617
MFSA389TF			1	915	42.7322	-	-	-
MFSA389TR			1	905	54.1436	conserved hypothetical protein	Medicago truncatula	GB|ABE85136.1|92878598|AC119413
MFSA391TF			1	823	25.0304	-	-	-
MFSA391TR		AF132115_1 cytochrome b-561 [Arabidopsis thaliana].; name= CYT	1	778	50.6427	similar to CG8776-PE, isoform E	Tribolium castaneum	RF|XP 974597.1|91090684|XM 969504
MFSA392TF			1	927	48.9752	Conserved hypothetical protein supported by AK064219	Oryza sativa (japonica cultivar-group)	RF|NP 001067592.1|115484897|NC 008404
MFSA392TR			1	896	61.4955	-	-	-
MFSA393TF	1588359:58		1	883	48.1314	aldo/keto reductase	Trichodesmium erythraeum IMS101	RF|YP 722412.1|113476351|NC 008312
MFSA393TR	1583130:2		1	896	44.0848	Protein kinase domain containing protein contains InterPro domain(s): IPR000719, IPR002290, IPR011009 has GO asignment(s): GO:0004672, GO:0004674, GO:0005524, GO:0006468 supported by AK120660	Oryza sativa (japonica cultivar-group)	RF|NP 001043752.1|115438945|NC 008394
MFSA394TF			1	857	45.3909	-	-	-
MFSA394TR	1591481:1		1	798	46.6165	-	-	-
MFSA395TF			1	822	36.7397	-	-	-
MFSA395TR	1580647:2	AF302659_1 ubiquitin-specific protease 2 [Arabidopsis thaliana].;	1	742	53.6388	Ubiquitin carboxyl-terminal hydrolase 1 (EC 3.1.2.15) (Ubiquitinthioesterase 1) (Ubiquitin-specific-processing protease 1)(Deubiquitinating enzyme 1) (AtUBP1).	Arabidopsis thaliana	SP|Q9FPT5|UBP1 ARATH
MFSA396TF			1	699	40.0572	-	-	-
MFSA396TR	1584641:1		1	790	47.3418	unknown protein	Arabidopsis thaliana	RF|NP 196563.2|42567760|NC 003076
MFSA401TF			1	917	55.0709	-	-	-
MFSA401TR			2	743	46.2988	-	-	-
MFSA402TF	1587504:1		1	885	28.3616	-	-	-
MFSA402TR	1588482:1		1	888	46.0586	-	-	-
MFSA403TF	1583767:1		1	884	34.8416	-	-	-
MFSA403TR	1585235:2		1	800	54	-	-	-
MFSA404TF		AAB63619 ribitol dehydrogenase isolog.; gene= T19F6.14	1	913	59.8028	Short-chain dehydrogenase/reductase SDR	Medicago truncatula	GB|ABN05708.1|124359195|AC148343
MFSA404TR	1584597:5	At3g42790 nucleic acid binding protein-like; protein id:	1	965	51.6062	PHD4	Glycine max	GB|ABI97243.1|115394654|DQ973809
MFSA405TF			1	933	56.806	-	-	-
MFSA405TR	1587062:1		1	911	49.6158	unknown protein	Arabidopsis thaliana	RF|NP 171853.1|15218851|NC 003070
MFSA406TR		AF317904_1 AP2/EREBP transcription factor BABY BOOM1 [Brassica	1	979	47.5996	AP2/EREBP transcription factor BABY BOOM1 contains InterPro domain(s): IPR001471 has GO asignment(s): GO:0003700, GO:0005634 similar to Q8L3U3 supported by AK111891	Oryza sativa (japonica cultivar-group)	RF|NP 001054108.1|115461016|NC 008397
MFSA407TF			1	1011	34.4214	-	-	-
MFSA407TR	1591368:2		1	944	47.4576	-	-	-
MFSA408TF	1584653:4	AAC20729 FtsH protease (VAR2) [Arabidopsis thaliana].; gene=	1	1006	55.5666	VAR2 (VARIEGATED 2); ATP-dependent peptidase/ ATPase/ metallopeptidase/ zinc ion binding	Arabidopsis thaliana	RF|NP 850156.1|30684767|NC 003071
MFSA408TR	1580277:1	BAB86919 glucosyltransferase-1 [Vigna angularis].; gene= AdGt-1	1	983	52.0855	putative glycosyltransferase	Solanum aculeatissimum	GB|BAD89044.1|58430500|AB182387
MFSA409TR	1582326:1	AAC49708 caffeic acid O-methyltransferase.; gene= COMT-1	2	937	44.5037	-	-	-
MFSA410TF			1	856	46.9626	-	-	-
MFSA410TR	1590891:1		1	886	49.6614	-	-	-
MFSA411TF	1591956:1		1	912	47.6974	-	-	-
MFSA411TR			2	856	42.5234	-	-	-
MFSA412TF	1580779:1		1	861	44.9477	-	-	-
MFSA412TR	1586495:2	At1g06670 DEIH-box RNA/DNA helicase; protein id: At1g06670.1	1	926	44.3844	ATP binding	Arabidopsis thaliana	RF|NP 176103.2|30696202|NC 003070
MFSA413TF			1	839	57.5685	-	-	-
MFSA413TR			2	832	49.2788	unknown protein	Arabidopsis thaliana	RF|NP 193164.2|30682769|NC 003075
MFSA414TF			18	67	65.6716	-	-	-
MFSA414TR			5	902	43.459	-	-	-
MFSA415TF			1	807	52.4164	-	-	-
MFSA416TF			0	896	24.8884	-	-	-
MFSA417TR			1	889	37.6828	-	-	-
MFSA418TF	1588287:2	AAA84446 GTP-binding protein.; note= cloning vector: lambda ZAPII	1	964	42.7386	Dynamin-related protein 1E (Dynamin-like protein E) (Dynamin-likeprotein 4) (Dynamin-like protein DLP2).	Arabidopsis thaliana	SP|Q9FNX5|DRP1E ARATH
MFSA418TR	1581161:1	At5g57280 protein carboxyl methylase-like; protein id: At5g57280.1,	1	884	46.9457	SAM (and some other nucleotide) binding motif domain containing protein contains InterPro domain(s): IPR000051 has GO asignment(s): GO:0008757 supported by AK067584	Oryza sativa (japonica cultivar-group)	RF|NP 001048432.1|115449305|NC 008395
MFSA420TF	1580391:2		1	945	57.2487	ATP binding	Arabidopsis thaliana	RF|NP 195102.2|30689804|NC 003075
MFSA420TR	1580391:1	At5g46590 NAM-like; protein id: At5g46590.1 [Arabidopsis	1	954	55.87	Hypothetical protein	Oryza sativa (japonica cultivar-group)	GB|AAO15294.1|27452910|AC118980
MFSA422TR			1	672	57.4405	-	-	-
MFSA424TF	1591238:1		1	959	48.2795	lysine decarboxylase	Nostoc sp. PCC 7120	RF|NP 488927.1|17232379|NC 003272
MFSA424TR			4	932	54.3991	unknown protein	Arabidopsis thaliana	RF|NP 179827.1|15227199|NC 003071
MFSA425TF			1	320	62.1875	-	-	-
MFSA426TF	1584479:1		1	969	37.7709	-	-	-
MFSA426TR		AF417483_1 origin recognition complex subunit 3 [Zea mays].; gene=	1	941	45.8023	-	-	-
MFSA428TF			0	880	26.4773	-	-	-
MFSA428TR			1	955	42.0942	-	-	-
MFSA429TF			1	931	48.0129	TPR-like domain containing protein ab initio prediction with EST support contains InterPro domain(s): IPR008941	Oryza sativa (japonica cultivar-group)	RF|NP 001055281.1|115463363|NC 008398
MFSA429TR			1	900	48.8889	-	-	-
MFSA430TF	1584703:1		2	894	44.2953	-	-	-
MFSA430TR		T06696 lipase homolog T29H11.20 - Arabidopsis thaliana.	1	912	58.8816	-	-	-
MFSA431TF			1	885	52.3164	-	-	-
MFSA431TR	1592001:1	CAB80069 metal-transporting P-type ATPase [Arabidopsis thaliana].;	1	951	49.1062	putative copper-exporting ATPase	Sorghum bicolor	GB|AAT42168.1|48374970|AY542311
MFSA432TF	1581791:1		1	947	47.8353	-	-	-
MFSA432TR	1586587:1		1	1042	43.3781	ARM repeat fold domain containing protein contains InterPro domain(s): IPR008938, IPR008941 supported by AK103376	Oryza sativa (japonica cultivar-group)	RF|NP 001055582.1|115463965|NC 008398
MFSA433TF			1	957	40.0209	-	-	-
MFSA433TR			1	991	31.7861	-	-	-
MFSA435TF			0	989	21.638	-	-	-
MFSA435TR	1581934:2		1	967	47.5698	Histone-lysine N-methyltransferase ATXR5 (EC 2.1.1.43) (Trithorax-related protein 5) (TRX-related protein 5) (Protein SET DOMAIN GROUP15).	Arabidopsis thaliana	SP|Q8VZJ1|ATXR5 ARATH
MFSA436TF	1584369:1		1	845	48.4024	Contains InterPro domain(s): IPR002683, IPR001440, IPR008940 similar to Q6IMV8 supported by AK065396	Oryza sativa (japonica cultivar-group)	RF|NP 001064776.1|115482366|NC 008403
MFSA436TR			0	958	20.1461	-	-	-
MFSA437TF		At3g03300 DEAD/DEAH box helicase carpel factory-related; protein	1	880	45.7955	RNase3 domain protein	Aspergillus clavatus NRRL 1	RF|XP 001274473.1|121713724|XM 001274472
MFSA437TR			1	796	48.4925	-	-	-
MFSA438TF			1	943	48.0382	unknown protein	Arabidopsis thaliana	RF|NP 200652.2|22327944|NC 003076
MFSA438TR			1	947	58.6061	TPR-like domain containing protein ab initio prediction with EST support contains InterPro domain(s): IPR002885, IPR008941	Oryza sativa (japonica cultivar-group)	RF|NP 001066981.1|115488988|NM 001073513
MFSA439TF			0	892	29.148	-	-	-
MFSA439TR			0	924	39.5022	-	-	-
MFSA440TF	1580195:7		7	862	56.1485	-	-	-
MFSA440TR	1587073:1	At5g43530 DNA repair protein-like; protein id: At5g43530.1	6	908	44.0529	SNF2-related domain containing protein contains InterPro domain(s): IPR001841, IPR000330, IPR001650, IPR001410 has GO asignment(s): GO:0003676, GO:0003677, GO:0004386, GO:0005524, GO:0008026 supported by AK063375	Oryza sativa (japonica cultivar-group)	RF|NP 001047001.1|115446443|NC 008395
MFSA441TF			0	257	59.5331	-	-	-
MFSA442TR			2	823	48.2382	ATP-dependent Clp protease proteolytic subunit (EC 3.4.21.92)(Endopeptidase Clp).	Anthoceros formosae	SP|Q85BZ1|CLPP ANTFO
MFSA443TF	1584406:1		1	792	57.0707	-	-	-
MFSA443TR	1583660:1	AF461048_1 aminotransferase 2 [Cucumis melo].; name= AT2	2	820	45.2439	enzymatic resistance protein	Glycine max	GB|AAZ94162.1|73920653|DQ167250
MFSA444TF			1	974	40.0411	-	-	-
MFSA444TR	1586387:1	AF269165_1 peptide deformylase [Arabidopsis thaliana].	0	901	47.2808	Peptide deformylase, chloroplast precursor (EC 3.5.1.88) (PDF)(Polypeptide deformylase).	Solanum lycopersicum	SP|Q9FV54|DEFC SOLLC
MFSA445TF			1	894	24.2729	-	-	-
MFSA445TR	1589706:2		2	953	52.5708	-	-	-
MFSA447TF			1	908	47.5771	APC1; ubiquitin-protein ligase	Arabidopsis thaliana	RF|NP 196175.1|15239171|NC 003076
MFSA447TR	1585435:1		1	960	48.6458	-	-	-
MFSA448TR			1	898	27.951	-	-	-
MFSA449TF			0	893	50.28	-	-	-
MFSA449TR			0	882	43.9909	-	-	-
MFSA450TF			1	927	58.3603	-	-	-
MFSA450TR	1583044:1		1	883	66.1382	-	-	-
MFSA452TF	1582396:2		1	960	55.4167	Tetratricopeptide-like helical	Medicago truncatula	GB|ABN08505.1|124360495|AC157473
MFSA452TR			1	818	52.2005	-	-	-
MFSA453TF		T02731 serine/threonine-specific protein kinase (EC 2.7.1.-) T9I4.7	1	918	45.9695	-	-	-
MFSA453TR		T10587 serine/threonine-specific protein kinase (EC 2.7.1.-)	1	749	38.4513	Protein kinase	Medicago truncatula	GB|ABE90351.1|92890374|AC146586
MFSA454TF	1586858:1		1	937	51.8677	hypothetical protein	Arabidopsis thaliana	GB|BAF00872.1|110737868|AK228984
MFSA454TR	1592785:1	AF193846_1 branched-chain amino acid aminotransferase [Solanum	1	940	48.1915	Branched-chain-amino-acid aminotransferase 5, chloroplast precursor(EC 2.6.1.42) (Atbcat-5).	Arabidopsis thaliana	SP|Q9FYA6|BCAT5 ARATH
MFSA456TF			1	960	53.6458	-	-	-
MFSA456TR		JC5055 high affinity nitrate transporter homolog BCH2 - barley.	1	962	60.7069	putative high affinity nitrate transporter	Phragmites australis	GB|BAC76606.1|30698516|AB096061
MFSA457TF		AF474076_1 PHO1 protein [Arabidopsis thaliana].; note= ecotype:	2	897	45.1505	unknown protein	Arabidopsis thaliana	RF|NP 194265.2|42567142|NC 003075
MFSA457TR			1	942	46.0722	ATP binding	Arabidopsis thaliana	RF|NP 171966.1|15219798|NC 003070
MFSA458TF			0	878	53.6446	-	-	-
MFSA458TR			3	813	47.8475	hypothetical protein	Selaginella uncinata	GB|BAE00197.1|67968297|AB197035
MFSA459TF	1584753:3		1	946	33.7209	-	-	-
MFSA459TR	1584753:1		1	906	53.532	-	-	-
MFSA460TR			0	939	52.2897	-	-	-
MFSA461TF		AAA52225 pyruvate dehydrogenase E1 beta subunit.	1	785	50.1911	-	-	-
MFSA461TR		AAA50157 omega-6 desaturase.; note= common name: canola (oilseed	1	706	52.1246	Fatty acid desaturase	Anabaena variabilis ATCC 29413	RF|YP 324705.1|75910409|NC 007413
MFSA462TR			1	751	51.3981	-	-	-
MFSA463TF			1	873	46.3918	-	-	-
MFSA463TR	1580858:1		1	385	55.3247	Protein of unknown function DUF704 domain containing protein contains InterPro domain(s): IPR007821 supported by AK059195	Oryza sativa (japonica cultivar-group)	RF|NP 001061992.1|115476792|NC 008401
MFSA464TF			1	949	29.3994	-	-	-
MFSA464TR			2	986	54.0568	putative pentatricopeptide (PPR) repeat-containing protein	Oryza sativa (japonica cultivar-group)	GB|BAD34344.1|50726624|AP006169
MFSA465TF			2	976	58.0943	-	-	-
MFSA465TR			0	837	40.5018	-	-	-
MFSA466TF			1	1003	49.651	-	-	-
MFSA466TR		AAK39643 ATP-binding cassette transporter ABCA1 [Arabidopsis	1	1001	47.6523	ATPase, coupled to transmembrane movement of substances	Arabidopsis thaliana	RF|NP 850354.2|79595267|NC 003071
MFSA467TF	1582961:2		1	910	60.1099	-	-	-
MFSA467TR	1582961:2	At2g06990 DEAD/DEAH box RNA helicase (HUA ENHANCER2); protein id:	1	955	52.1466	Ribosomal protein L29; AAA ATPase; ATP-requiring DNA helicase RecQ	Medicago truncatula	GB|ABE79203.1|92869579|AC148238
MFSA468TF			1	979	48.8253	-	-	-
MFSA468TR			1	1000	44.8	-	-	-
MFSA469TF		AAN06975 cuticle protein [Arabidopsis thaliana].; note= ecotype:	1	896	44.4196	Glossy1 homolog (Fragment) contains InterPro domain(s): IPR006088, IPR006087 has GO asignment(s): GO:0003824, GO:0008152 similar to O04693 supported by AK070469	Oryza sativa (japonica cultivar-group)	RF|NP 001058237.1|115469276|NC 008399
MFSA469TR	1584328:1		1	979	46.6803	-	-	-
MFSA471TF	1583340:1	AF155171_1 flavonoid 3'-hydroxylase [Arabidopsis thaliana].; name=	2	990	50.101	cytochrome P450	Triticum aestivum	GB|CAE47489.1|40641238|AJ583530
MFSA471TR			1	957	48.3804	-	-	-
MFSA473TF	1580148:1	S72485 peptidylprolyl isomerase (EC 5.2.1.8) ROF1 - Arabidopsis	1	930	50.2151	70 kDa peptidyl-prolyl isomerase (EC 5.2.1.8) (Peptidyl-prolyl cis-trans isomerase) (PPIase) (Rotamase) (Peptidylprolyl isomerase ROF1).	Arabidopsis thaliana	SP|Q38931|FKB70 ARATH
MFSA473TR	1580359:7	CAA48211 ribosomal protein CL28 [Nicotiana tabacum].	1	855	56.3743	50S ribosomal protein L28, chloroplast precursor (CL28).	Arabidopsis thaliana	SP|O22795|RK28 ARATH
MFSA474TF			0	821	55.7856	-	-	-
MFSA474TR			2	838	48.0907	photosystem I subunit IX	Selaginella uncinata	GB|BAE00212.1|67968312|AB197035
MFSA475TF	1581430:4	BAA95713 succinate dehydrogenase iron-protein subunit [Arabidopsis	1	779	56.611	Succinate dehydrogenase [ubiquinone] iron-sulfur subunit 1,mitochondrial precursor (EC 1.3.5.1) (IP).	Arabidopsis thaliana	SP|Q8LBZ7|DHSB1 ARATH
MFSA475TR			1	923	51.0293	PCMP-H2 protein (Fragment) ab initio prediction with EST support contains InterPro domain(s): IPR002885, IPR008941 similar to Q9LFW4	Oryza sativa (japonica cultivar-group)	RF|NP 001062888.1|115478589|NC 008402
MFSA476TF			1	1007	49.7517	-	-	-
MFSA476TR			1	906	48.3444	-	-	-
MFSA477TF			2	887	46.8997	Putative protein ycf1 (ORF1601).	Selaginella uncinata	SP|Q2WGD3|YCF1 SELUN
MFSA477TR	1588866:1		1	929	47.901	-	-	-
MFSA478TF	1584103:1		2	951	48.0547	-	-	-
MFSA478TR			2	910	51.5385	-	-	-
MFSA479TF			2	984	52.2358	-	-	-
MFSA479TR			2	949	52.0548	-	-	-
MFSA480TF			1	968	49.5868	-	-	-
MFSA480TR			1	907	43.6604	-	-	-
MFSA481TF			0	981	25.0765	-	-	-
MFSA481TR			1	989	31.0415	-	-	-
MFSA482TF			1	912	54.2763	-	-	-
MFSA482TR	1582726:1		1	674	48.5163	Protein of unknown function DUF544 family protein contains InterPro domain(s): IPR003903, IPR007518 supported by AK067573	Oryza sativa (japonica cultivar-group)	RF|NP 001058557.1|115469916|NC 008399
MFSA483TF			1	116	42.2414	-	-	-
MFSA483TR	1583520:8	TBB1_ORYSA TUBULIN BETA CHAIN.; gene= TUBB	1	650	58.1538	beta-tubulin	Nephroselmis rotunda	GB|ABA41235.1|76257835|DQ113484
MFSA484TF			1	927	40.1294	-	-	-
MFSA484TR			4	931	49.5166	-	-	-
MFSA485TF			2	893	49.944	-	-	-
MFSA485TR	1581477:1		2	914	52.0788	Protein of unknown function DUF59 domain containing protein contains InterPro domain(s): IPR002744 supported by AK121695	Oryza sativa (japonica cultivar-group)	RF|NP 001051431.1|115455661|NC 008396
MFSA486TF			1	804	37.1891	-	-	-
MFSA486TR			0	833	36.7347	-	-	-
MFSA487TF			2	812	69.5813	-	-	-
MFSA487TR			0	958	65.3445	-	-	-
MFSA488TF			1	943	50.5832	pherophorin-dz1 protein	Volvox carteri f. nagariensis	GB|CAD22154.1|21322711|AJ429230
MFSA488TR			1	875	42.7429	-	-	-
MFSA489TF			1	877	67.5029	-	-	-
MFSA489TR			1	876	69.7489	-	-	-
MFSA490TF			1	929	34.9839	-	-	-
MFSA491TF			1	961	44.9532	-	-	-
MFSA491TR		AAA33915 protein kinase.	1	980	52.3469	ATP binding	Arabidopsis thaliana	RF|NP 194957.2|22329085|NC 003075
MFSA492TF			0	957	36.4681	-	-	-
MFSA492TR			3	978	30.2658	-	-	-
MFSA493TF		BAB08250 peptide transporter [Arabidopsis thaliana].; note=	1	817	50.1836	putative nitrate transporter NRT1-3	Glycine max	GB|BAB19758.1|11933407|AB052786
MFSA493TR	1584405:1	At5g56190 WD-repeat protein-like; protein id: At5g56190.1,	1	859	43.1898	unknown protein	Arabidopsis thaliana	RF|NP 566453.1|18399975|NC 003074
MFSA494TF			0	907	41.0143	-	-	-
MFSA494TR			0	782	41.688	-	-	-
MFSA495TR	1587733:1		3	704	44.3182	-	-	-
MFSA501TF		T05093 lariat-debranching enzyme homolog F28M20.40 - Arabidopsis	1	971	45.4171	Lariat debranching enzyme (EC 3.1.-.-).	Oryza sativa	SP|Q6AU07|DBR1 ORYSA
MFSA501TR		AF312746_1 MAP kinase phosphatase [Zea mays].; name= MKP1; gene=	1	565	55.2212	MAP kinase phosphatase	Zea mays	GB|AAK29383.1|13540264|AF312746
MFSA502TF		CAD32696 triacylglycerol lipase [Triticum aestivum].; gene= lipase	1	954	47.065	Lipase, class 3 family protein contains InterPro domain(s): IPR002921, IPR000379 has GO asignment(s): GO:0003824, GO:0004806, GO:0006629 supported by AK068781	Oryza sativa (japonica cultivar-group)	RF|NP 001055362.1|115463525|NC 008398
MFSA502TR		AF244707_1 glutathione S-transferase GST 42 [Zea mays].	1	916	41.048	glutathione S-transferase U2	Malva pusilla	GB|AAO61855.1|29419948|AY206002
MFSA504TF	1588100:205		1	769	51.3654	-	-	-
MFSA504TR			1	943	51.8558	PCMP-H2 protein (Fragment) ab initio prediction with EST support contains InterPro domain(s): IPR002885, IPR008941 similar to Q9LFW4	Oryza sativa (japonica cultivar-group)	RF|NP 001062888.1|115478589|NC 008402
MFSA505TF			1	1032	29.0698	-	-	-
MFSA505TR			1	873	48.7973	-	-	-
MFSA506TF			1	1039	45.3321	putative phosphatidylinositolglycan class N short form	Oryza sativa (japonica cultivar-group)	GB|BAD27634.1|50251713|AP003999
MFSA506TR	1589738:2		1	1014	47.14	FCA-D1	Triticum aestivum	GB|AAP84420.1|32482149|AY230402
MFSA507TF			1	911	49.7256	hypothetical protein	Selaginella uncinata	GB|BAE00197.1|67968297|AB197035
MFSA508TF			1	971	45.0051	hypothetical protein	Entamoeba histolytica HM-1:IMSS	RF|XP 648334.1|67463354|XM 643242
MFSA508TR			1	966	53.0021	unknown protein	Arabidopsis thaliana	RF|NP 181048.1|15226879|NC 003071
MFSA509TF			1	867	47.4048	-	-	-
MFSA509TR	1580298:1	At5g36110 cytochrome p450 family; protein id: At5g36110.1	1	872	43.1193	putative taxane 13-alpha-hydroxylase cytochrome P450	Artemisia annua	GB|ABC94482.1|86279654|DQ363133
MFSA510TF	1587462:2		1	940	45.8511	notfound	notfound	GB|CAD39345.2|38346207|AL662935
MFSA511TF	1589138:1		1	806	51.6129	-	-	-
MFSA511TR			1	749	43.1242	-	-	-
MFSA512TF	1592371:1		1	931	40.7089	The start codon is not identified. Translation initiation factor SUI1 family protein contains InterPro domain(s): IPR001950, IPR005873 has GO asignment(s): GO:0003743, GO:0006413, GO:0008151 supported by AK070619	Oryza sativa (japonica cultivar-group)	RF|NP 001042291.1|115435066|NC 008394
MFSA512TR	1585589:1		2	919	55.2775	-	-	-
MFSA513TF			1	601	47.5874	-	-	-
MFSA513TR			3	788	48.8579	ribosomal protein S4	Selaginella uncinata	GB|BAE00254.1|67968354|AB197035
MFSA514TF			0	777	21.2355	-	-	-
MFSA514TR			2	899	30.0334	-	-	-
MFSA515TF			1	832	37.7404	-	-	-
MFSA515TR			2	734	39.782	hypothetical protein	Strongylocentrotus purpuratus	RF|XP 001186524.1|115929225|XM 001186524
MFSA516TF			0	880	56.1364	-	-	-
MFSA516TR		AAC62893 3-methyl-2-oxobutanoate hydroxy-methyl-transferase	1	918	45.6427	3-methyl-2-oxobutanoate hydroxymethyltransferase	Arabidopsis thaliana	RF|NP 974474.1|42572757|NC 003074
MFSA517TF		BAB11630 beta-glucosidase [Arabidopsis thaliana].; note=	1	820	45.9756	Beta-glucosidase A (EC 3.2.1.21) (Gentiobiase) (Cellobiase) (Beta-D-glucoside glucohydrolase) (Amygdalase) (BGA).	Paenibacillus polymyxa	SP|P22073|BGLA PAEPO
MFSA517TR	1586599:1		1	958	50.4175	-	-	-
MFSA518TF			1	770	28.5714	-	-	-
MFSA518TR			0	994	26.3581	-	-	-
MFSA519TF			1	992	45.7661	-	-	-
MFSA519TR			1	904	47.2345	-	-	-
MFSA520TF			2	950	52.9474	-	-	-
MFSA521TF			2	990	50	-	-	-
MFSA522TF	1582912:4	AAB67966 ubiquitin-specific protease [Arabidopsis thaliana].; gene=	1	938	48.1876	Ubiquitin carboxyl-terminal hydrolase 3 (EC 3.1.2.15) (Ubiquitinthioesterase 3) (Ubiquitin-specific-processing protease 3)(Deubiquitinating enzyme 3) (AtUBP3).	Arabidopsis thaliana	SP|O24454|UBP3 ARATH
MFSA522TR			1	901	51.1654	-	-	-
MFSA523TF			1	754	52.5199	-	-	-
MFSA523TR			2	904	47.4558	-	-	-
MFSA524TF	1587728:2		0	921	36.1564	-	-	-
MFSA524TR			2	971	46.241	-	-	-
MFSA525TR			6	552	51.8116	-	-	-
MFSA526TF			2	928	35.1293	-	-	-
MFSA526TR			1	796	44.8492	-	-	-
MFSA527TF			1	947	37.3812	-	-	-
MFSA527TR	1588359:71		1	979	58.3248	-	-	-
MFSA528TF	1581379:1		0	912	47.1491	NADH dehydrogenase subunit 1	Selaginella uncinata	GB|BAE00241.1|67968341|AB197035
MFSA529TF	1582621:2	T08984 auxin response factor 7 homolog F6G3.110 - Arabidopsis	1	978	53.9877	m-160-1 1	Polytrichum juniperinum	GB|AAY17064.1|62865743|AY974165
MFSA529TR		At2g28350 auxin respone transcription factor; protein id:	1	935	57.4332	Auxin response factor 10.	Arabidopsis thaliana	SP|Q9SKN5|ARFJ ARATH
MFSA530TR			1	937	49.9466	hypothetical protein	Selaginella uncinata	GB|BAE00197.1|67968297|AB197035
MFSA531TF			1	988	50.6073	-	-	-
MFSA531TR	1588100:132		1	919	46.2459	-	-	-
MFSA532TF		AF337954_1 aberrant lateral root formation 5 [Arabidopsis	1	959	43.0657	putative integral membrane protein	Zea mays	GB|AAV64225.1|55741085|AY664417
MFSA532TR	1589978:1		1	943	46.0233	unknown protein	Arabidopsis thaliana	RF|NP 191234.1|15229000|NC 003074
MFSA533TF			1	902	45.898	-	-	-
MFSA533TR			1	920	42.6087	-	-	-
MFSA534TF	1586418:8		1	886	45.4853	ARIADNE-like protein	Musa acuminata	GB|AAR96008.1|40850577|AY484589
MFSA534TR			1	888	42.5676	-	-	-
MFSA535TF			0	959	66.9447	two component sensor kinase/response regulator hybrid	Agrobacterium tumefaciens str. C58	RF|NP 534532.1|17937743|NC 003305
MFSA535TR			0	936	69.2308	putative phytochrome/sensor histidine kinase	Rhizobium leguminosarum bv. viciae 3841	RF|YP 769292.1|116253454|NC 008380
MFSA536TF		CAA65634 PS60 [Nicotiana tabacum].; name= PS60; gene= PS60	1	749	49.6662	SKS4; copper ion binding	Arabidopsis thaliana	RF|NP 193932.1|15234688|NC 003075
MFSA536TR		At4g13720 auxin-regulated protein; protein id: At4g13720.1,	2	903	44.9612	putative protein	Arabidopsis thaliana	GB|CAB78414.1|7268076|AL161537
MFSA537TF			1	833	42.9772	transcription regulator	Arabidopsis thaliana	RF|NP 171710.3|42561615|NC 003070
MFSA537TR			1	847	42.621	CCR4-Not complex component, Not1	Medicago truncatula	GB|ABE86980.1|92883542|AC151481
MFSA538TR	1581155:3		1	894	59.7315	pentatricopeptide (PPR) repeat-containing protein-like	Oryza sativa (japonica cultivar-group)	GB|BAD68395.1|55296350|AP003487
MFSA539TF	1588102:1		1	870	63.5632	Calcium-binding EF-hand; UBA-like	Medicago truncatula	GB|ABE81075.1|92872448|AC138452
MFSA539TR	1590587:1		5	910	48.3516	squamous cell carcinoma-related oncoprotein	Homo sapiens	GB|AAL78673.1|18700658|AF456426
MFSA540TF	1584972:1		1	879	45.0512	CROC-1-like protein (Fragment) contains InterPro domain(s): IPR000608 has GO asignment(s): GO:0004840, GO:0006464, GO:0006512 similar to O65052 supported by AK068060	Oryza sativa (japonica cultivar-group)	RF|NP 001067224.1|115489474|NM 001073756
MFSA540TR	1581769:1	CAD22100 RNase Z [Arabidopsis thaliana].; gene= F1M20.38	1	939	43.2375	Nuclear ribonuclease Z (EC 3.1.26.11) (RNase Z) (tRNA 3 endonuclease) (Zinc phosphodiesterase ELAC) (Fragment) ab initio prediction with EST support similar to P60193	Oryza sativa (japonica cultivar-group)	RF|NP 001046280.1|115445001|NC 008395
MFSA541TF			1	830	50.4819	-	-	-
MFSA541TR			2	906	50.1104	-	-	-
MFSA543TF			2	934	53.4261	-	-	-
MFSA544TF		At1g13210 potential phospholipid-transporting ATPase 11; protein	1	911	42.8101	Putative phospholipid-transporting ATPase 3 (EC 3.6.3.1)(Aminophospholipid flippase 3).	Arabidopsis thaliana	SP|Q9XIE6|ALA3 ARATH
MFSA544TR		T09256 heat shock protein 17.1 - white spruce.	1	893	54.8712	HSP19 class II	Citrus x paradisi	GB|AAP33012.1|30575570|AY261671
MFSA547TF	1591856:2	AF328842_1 homeodomain protein HB2 [Picea abies].; name= homeobox 2	1	734	50.545	START domain, putative	Medicago truncatula	GB|ABE88255.1|92886298|AC148764
MFSA547TR			0	987	29.5846	-	-	-
MFSA548TF			1	858	44.6387	SNF2-related domain containing protein ab initio prediction with EST support contains InterPro domain(s): IPR000330, IPR001650, IPR001487, IPR001410 has GO asignment(s): GO:0003676, GO:0003677, GO:0004386, GO:0005524, GO:0008026	Oryza sativa (japonica cultivar-group)	RF|NP 001045665.1|115443771|NC 008395
MFSA548TR			1	901	57.2697	-	-	-
MFSA549TR			0	781	50.4481	-	-	-
MFSA550TF			2	918	45.207	-	-	-
MFSA550TR			1	959	45.8811	-	-	-
MFSA551TR			0	752	28.9894	-	-	-
MFSA552TF			2	928	44.9353	-	-	-
MFSA552TR	1585143:4		1	956	43.41	-	-	-
MFSA553TF		CAB65535 AUX1 protein [Zea mays].; gene= aux1	2	928	43.8578	-	-	-
MFSA553TR	1587715:1	BAB92997 flavanone 3-hydroxylase [Malus x domestica].; note=	1	864	46.1806	-	-	-
MFSA554TF	1585079:3		2	866	53.6952	-	-	-
MFSA554TR	1590986:2		1	925	45.0811	hypothetical protein	Thermosynechococcus elongatus BP-1	RF|NP 683266.1|22300019|NC 004113
MFSA555TF			0	937	51.7609	-	-	-
MFSA555TR			0	971	49.1246	-	-	-
MFSA556TF	1580098:1		1	812	45.936	-	-	-
MFSA556TR			1	985	49.0355	-	-	-
MFSA557TF		AF123503_1 Nt-gh3 deduced protein [Nicotiana tabacum].	1	925	49.4054	-	-	-
MFSA557TR			1	919	51.3602	Tetratricopeptide-like helical	Medicago truncatula	GB|ABE78162.1|92868069|AC125476
MFSA558TR			0	243	62.1399	-	-	-
MFSA559TF			1	933	43.9443	MutS III domain containing protein contains InterPro domain(s): IPR000432, IPR007696 has GO asignment(s): GO:0003684, GO:0005524, GO:0006259, GO:0006298 supported by AK101127	Oryza sativa (japonica cultivar-group)	RF|NP 001055948.1|115464697|NC 008398
MFSA559TR		CAA07684 Msh3 protein [Arabidopsis thaliana].; gene= msh3	1	833	40.3361	MutS III domain containing protein contains InterPro domain(s): IPR000432, IPR007696 has GO asignment(s): GO:0003684, GO:0005524, GO:0006259, GO:0006298 supported by AK101127	Oryza sativa (japonica cultivar-group)	RF|NP 001055948.1|115464697|NC 008398
MFSA560TF			1	857	49.7083	hypothetical protein	Selaginella uncinata	GB|BAE00197.1|67968297|AB197035
MFSA561TF	1581088:2	At5g14950 glycosyl hydrolase family 38 (alpha-mannosidase); protein	1	947	59.6621	alpha-mannosidase	Arabidopsis thaliana	RF|NP 196999.1|15242174|NM 121499
MFSA561TR			2	952	58.1933	-	-	-
MFSA562TF			2	921	48.8599	Putative protein ycf1 (ORF1601).	Selaginella uncinata	SP|Q2WGD3|YCF1 SELUN
MFSA563TF	1587645:2	AF417576_1 growth-on protein GRO10 [Euphorbia esula].; name= GRO10;	1	841	53.151	-	-	-
MFSA563TR			1	967	64.2192	Patatin family protein The stop codon is not identified. contains InterPro domain(s): IPR002641 has GO asignment(s): GO:0003824, GO:0045735 supported by AK120818	Oryza sativa (japonica cultivar-group)	RF|NP 001044325.1|115440091|NM 001050860
MFSA564TF			1	972	35.1852	-	-	-
MFSA564TR			0	945	27.0899	-	-	-
MFSA566TF			1	950	48.6316	UDP-N-acetylmuramoylalanine-D-glutamate ligase	Physcomitrella patens	GB|BAE45867.1|76880192|AB196488
MFSA566TR		AF126374_1 At14a protein [Arabidopsis thaliana].	2	991	51.4632	-	-	-
MFSA567TF			1	905	45.9669	Peter Pan-like protein.	Arabidopsis thaliana	SP|Q9ASU7|PPAN ARATH
MFSA567TR	1587464:1	BAA08259 DcARF1 [Daucus carota].; gene= Dcarf1	1	833	49.4598	ARF/SAR superfamily protein contains InterPro domain(s): IPR006689, IPR001806, IPR003577, IPR003579, IPR006688, IPR006687, IPR005225 has GO asignment(s): GO:0005525, GO:0006886, GO:0007264, GO:0015031 supported by AK112007	Oryza sativa (japonica cultivar-group)	RF|NP 001049292.1|115451383|NM 001055827
MFSA568TF			5	965	41.3472	-	-	-
MFSA568TR			12	985	45.1777	Uncharacterized protein C2F7.02c.	Schizosaccharomyces pombe	SP|Q09695|YA22 SCHPO
MFSA569TF			2	693	49.4949	NADH dehydrogenase subunit 5	Selaginella uncinata	GB|BAE00234.1|67968334|AB197035
MFSA569TR			0	942	55.5202	-	-	-
MFSA571TF			0	910	61.0989	hypothetical protein	Rickettsia typhi str. Wilmington	RF|YP 067166.1|51473409|NC 006142
MFSA571TR			1	869	67.0886	-	-	-
MFSA572TF	1582287:1		1	951	59.8318	unknown protein	Arabidopsis thaliana	RF|NP 179798.1|15227144|NC 003071
MFSA572TR		At4g02460 T14P8.6; protein id: At4g02460.1, supported by cDNA:	1	942	59.3418	hypothetical protein	Monodelphis domestica	RF|XP 001377577.1|126334368|XM 001377540
MFSA573TF	1583520:21	AF178976_1 adenosine-5'-phosphosulfate kinase [Zea mays].; name=	1	862	53.1323	adenosine-5'-phosphosulfate kinase	Zea mays	GB|AAF17236.1|6563285|AF178976
MFSA573TR			2	871	44.3169	-	-	-
MFSA574TF		At5g06770 KH domain/zinc finger protein; protein id: At5g06770.1,	1	881	53.462	-	-	-
MFSA574TR			1	887	55.1297	hypothetical protein	Nicotiana tabacum	GB|CAI84657.1|62867584|AJ966362
MFSA575TF			1	855	41.4035	ATP binding	Arabidopsis thaliana	RF|NP 196398.2|42567734|NC 003076
MFSA575TR	1581744:1		1	896	48.1027	ATP binding	Arabidopsis thaliana	RF|NP 196398.2|42567734|NC 003076
MFSA576TF			2	968	46.281	Putative protein ycf1 (ORF1601).	Selaginella uncinata	SP|Q2WGD3|YCF1 SELUN
MFSA576TR			2	953	50.8919	-	-	-
MFSA578TF		AF361634_1 AT5g19450/F7K24_200 [Arabidopsis thaliana].; note=	4	996	48.5944	Calcium/calmodulin-dependent protein kinase type II alpha chain(EC 2.7.11.17) (CaM-kinase II alpha chain) (CaM kinase II alphasubunit) (CaMK-II subunit alpha).	Homo sapiens	SP|Q9UQM7|KCC2A HUMAN
MFSA578TR			0	867	49.1349	-	-	-
MFSA579TF			1	907	47.409	-	-	-
MFSA579TR	1580284:1		1	988	48.1781	-	-	-
MFSA582TF			4	911	62.4588	-	-	-
MFSA582TR			2	929	46.394	-	-	-
MFSA583TF			1	827	48.9722	-	-	-
MFSA583TR			1	924	60.1732	-	-	-
MFSA584TF			1	849	36.9847	-	-	-
MFSA585TF			0	809	42.5216	-	-	-
MFSA585TR			0	769	45.9038	-	-	-
MFSA586TF	1580415:6		1	727	47.3177	-	-	-
MFSA586TR	1580415:3	AF318501_1 ent-kaurenoic acid hydroxylase [Arabidopsis thaliana].;	1	919	45.8107	-	-	-
MFSA587TF	1590592:2		1	514	47.0817	-	-	-
MFSA587TR	1589324:2		1	846	53.1915	-	-	-
MFSA589TF			2	791	47.2819	-	-	-
MFSA589TR			2	842	43.7055	-	-	-
MFSA590TF	1587832:1		1	979	41.7773	putative kinase-like protein splice variant 1	Oryza sativa (japonica cultivar-group)	GB|BAD73565.1|56202036|AP003446
MFSA590TR	1587832:1		1	969	46.646	-	-	-
MFSA591TF	1583794:1		1	719	52.8512	-	-	-
MFSA591TR		CAC69066 GDP-Mannose transporter [Arabidopsis thaliana].; gene=	1	797	45.6713	-	-	-
MFSA592TF			0	950	50.6316	-	-	-
MFSA592TR			1	875	51.5429	-	-	-
MFSA593TF			1	801	53.6829	-	-	-
MFSA593TR			1	774	53.876	-	-	-
MFSA594TF			1	955	48.6911	-	-	-
MFSA594TR			1	967	45.1913	-	-	-
MFSA595TR			2	835	52.3353	-	-	-
MFSA596TF	1590676:2		1	850	45.2941	Radical SAM domain containing protein contains InterPro domain(s): IPR007197 supported by AK100507	Oryza sativa (japonica cultivar-group)	RF|NP 001051429.1|115455657|NC 008396
MFSA596TR			1	821	46.7722	-	-	-
MFSA601TF	1588359:45	S17917 ADP,ATP carrier protein precursor - potato.; note= ADP/ATP	1	975	50.0513	ADP,ATP carrier protein 2, mitochondrial precursor (ADP/ATPtranslocase 2) (Adenine nucleotide translocator 2) (ANT 2).	Zea mays	SP|P12857|ADT2 MAIZE
MFSA601TR			1	731	53.6252	-	-	-
MFSA602TF			2	959	48.2795	unknown protein	Arabidopsis thaliana	RF|NP 564401.1|18398422|NC 003070
MFSA602TR			3	951	56.572	-	-	-
MFSA603TF			1	817	46.1444	-	-	-
MFSA603TR	1586709:1	BAB69816 zinc-binding protein [Pisum sativum].	1	898	59.5768	-	-	-
MFSA604TF			1	910	26.3736	-	-	-
MFSA604TR			1	780	36.0256	unknown protein	Arabidopsis thaliana	RF|NP 974613.1|42573033|NC 003075
MFSA605TF	1580529:3		1	852	43.1925	50S ribosomal protein L6, chloroplast precursor.	Arabidopsis thaliana	SP|O23049|RK6 ARATH
MFSA605TR			1	924	49.3506	-	-	-
MFSA607TF			2	901	49.0566	NADH dehydrogenase subunit 2	Selaginella uncinata	GB|BAE00182.1|67968282|AB197035
MFSA608TF			1	830	53.3735	-	-	-
MFSA608TR			0	849	54.7703	-	-	-
MFSA610TR			2	363	61.9835	-	-	-
MFSA611TF			1	869	41.0817	-	-	-
MFSA611TR			1	839	42.9082	-	-	-
MFSA612TF			1	972	52.6749	-	-	-
MFSA612TR			1	905	46.9613	-	-	-
MFSA613TF			1	883	38.3918	-	-	-
MFSA613TR	1590417:2	AAM20455 protein kinase tousled [Arabidopsis thaliana].; note= This	1	767	49.0222	tousled-like protein kinase	Nicotiana glutinosa	GB|AAM94621.1|22218298|AF530159
MFSA614TF			1	642	39.0966	-	-	-
MFSA614TR			2	775	52.6452	-	-	-
MFSA615TF			2	792	30.4293	-	-	-
MFSA615TR	1580259:2	CAC42656 PP004004162R [Physcomitrella patens].; name= PP004004162R	2	786	50.5089	ACP-stearoyl desaturase	Bassia scoparia	GB|AAL26877.1|16588703|AF315600
MFSA616TF			1	837	56.9892	-	-	-
MFSA616TR	1581443:1		1	783	58.6207	-	-	-
MFSA618TF			2	910	51.8681	-	-	-
MFSA618TR			1	995	51.8593	pentatricopeptide (PPR) repeat-containing protein-like protein	Oryza sativa (japonica cultivar-group)	GB|BAD30928.1|50509373|AP005149
MFSA619TF	1590455:1	AAL24394 aspartate aminotransferase (AAT1) [Arabidopsis thaliana].;	1	966	52.2774	Aspartate aminotransferase, mitochondrial precursor (EC 2.6.1.1)(Transaminase A).	Arabidopsis thaliana	SP|P46643|AAT1 ARATH
MFSA619TR	1584176:4	At5g65990 amino acid transporter protein-like; protein id:	1	871	56.0276	Amino acid/polyamine transporter II family protein contains InterPro domain(s): IPR002422 has GO asignment(s): GO:0005279, GO:0006865, GO:0016020 supported by AK120497	Oryza sativa (japonica cultivar-group)	RF|NP 001057382.1|115467566|NC 008399
MFSA620TF	1580756:2		1	941	53.4538	-	-	-
MFSA620TR			3	1011	43.7191	-	-	-
MFSA621TF			1	867	57.0934	unknown protein	Arabidopsis thaliana	RF|NP 190483.2|79437303|NC 003074
MFSA621TR			1	909	59.956	unknown protein	Arabidopsis thaliana	RF|NP 189297.1|15231592|NC 003074
MFSA622TR			1	900	54.8889	-	-	-
MFSA624TF		AF357527_1 VPS33 [Arabidopsis thaliana].; note= SEC1 family member;	0	932	50.7511	hypothetical protein	Ustilago maydis 521	RF|XP 758759.1|71014763|XM 753666
MFSA624TR			0	926	55.2916	hypothetical protein	Ustilago maydis 521	RF|XP 756679.1|71004026|XM 751586
MFSA626TR	1583382:1		1	942	51.0616	-	-	-
MFSA628TF			1	784	53.5714	-	-	-
MFSA628TR		T00410 protein kinase homolog T13E15.16 - Arabidopsis thaliana.	1	972	56.3786	predicted protein	Pichia stipitis CBS 6054	RF|XP 001384187.1|126135326|NC 009044
MFSA629TF	1588788:1		1	877	45.8381	-	-	-
MFSA629TR	1586779:1		3	875	46.9714	-	-	-
MFSA630TF	1580429:2	AF216852_1 delta-COP [Zea mays].; name= vesicle coatomer protein	1	932	50.5365	Mu2 adaptin subunit (AP50) of AP2 domain containing protein contains InterPro domain(s): IPR008968, IPR011012 has GO asignment(s): GO:0006810 supported by AK100520	Oryza sativa (japonica cultivar-group)	RF|NP 001055160.1|115463121|NC 008398
MFSA630TR			1	971	52.7291	PPR868-14	Physcomitrella patens	GB|BAD67154.1|54695178|AB178266
MFSA631TF			1	921	54.9403	-	-	-
MFSA631TR			0	740	54.5946	-	-	-
MFSA632TF			1	240	45.8333	-	-	-
MFSA634TF	1580246:2		1	878	41.6856	-	-	-
MFSA634TR			1	1004	44.2231	-	-	-
MFSA635TF			0	948	48.3122	Chloroplast 30S ribosomal protein S14.	Huperzia lucidula	SP|Q5SD10|RR14 HUPLU
MFSA636TF		BAA11407 beta-glucan-elicitor receptor [Glycine max].	1	879	53.5836	Glycoside hydrolase, family 81 protein contains InterPro domain(s): IPR005200 supported by AK100032	Oryza sativa (japonica cultivar-group)	RF|NP 001063051.1|115478915|NC 008402
MFSA636TR			1	843	59.0747	-	-	-
MFSA637TR		T02468 phosphomannomutase homolog F4I18.23 - Arabidopsis thaliana.	2	834	45.2038	phosphomannomutase	Glycine max	GB|ABD97873.1|90762150|DQ442994
MFSA638TF			0	898	47.9955	-	-	-
MFSA639TF		BAB10944 DNA polymerase alpha 1 [Arabidopsis thaliana].; note=	2	962	40.0208	DNA-directed DNA polymerase B	Medicago truncatula	GB|ABE93548.1|92897144|AC144431
MFSA639TR		BAA24573 DNA polymerase alpha catalytic subunit [Oryza sativa].	2	873	46.3918	DNA-directed DNA polymerase B	Medicago truncatula	GB|ABE93549.1|92897145|AC144431
MFSA640TF	1580350:1	CAA04386 Tetrafunctional protein of glyoxysomal fatty acid	1	940	47.8723	Peroxisomal fatty acid beta-oxidation multifunctional protein (MFP)[Includes: Enoyl-CoA hydratase (EC 4.2.1.17); 3-2-trans-enoyl-CoAisomerase (EC 5.3.3.8); 3-hydroxybutyryl-CoA epimerase (EC 5.1.2.3);3-hydroxyacyl-CoA dehydrogenase (EC 1.1.1.35)].	Oryza sativa	SP|Q8W1L6|MFP ORYSA
MFSA640TR	1584588:1		1	997	46.1384	-	-	-
MFSA641TF			2	918	50.3268	hypothetical protein	Selaginella uncinata	GB|BAE00197.1|67968297|AB197035
MFSA641TR			1	870	45.7471	hypothetical protein	Selaginella uncinata	GB|BAE00197.1|67968297|AB197035
MFSA642TF	1580367:2	AAD01600 LeOPT1 [Lycopersicon esculentum].; name= oligopeptide	2	914	48.5777	Peptide transporter PTR2 (Histidine-transporting protein).	Arabidopsis thaliana	SP|P46032|PTR2 ARATH
MFSA642TR	1588337:1		1	888	53.2658	-	-	-
MFSA643TF	1591834:1	T02192 cytochrome P450 homolog F14M4.22 - Arabidopsis thaliana.	7	929	47.4704	Cytochrome P450 family protein ab initio prediction with EST support contains InterPro domain(s): IPR001128, IPR002401 has GO asignment(s): GO:0004497, GO:0006118	Oryza sativa (japonica cultivar-group)	RF|NP 001060467.1|115473737|NC 008400
MFSA643TR			0	917	33.0425	CHD3-type chromatin remodeling factor PICKLE (EC 3.6.1.-) (ProteinGYMNOS).	Arabidopsis thaliana	SP|Q9S775|PKL ARATH
MFSA644TF			1	939	48.7753	-	-	-
MFSA644TR	1583694:3	CAC09050 cDNA~Strawberry aminotransferase [Fragaria x ananassa].;	1	977	47.2876	Aminotransferases class-I pyridoxal-phosphate-binding site	Medicago truncatula	GB|ABE86595.1|92882071|AC159872
MFSA645TF			1	937	50.587	-	-	-
MFSA645TR			2	883	43.0351	-	-	-
MFSA646TF			1	1014	43.8856	-	-	-
MFSA646TR			1	912	56.1404	-	-	-
MFSA647TF	1591642:1		5	878	48.4055	-	-	-
MFSA647TR	1586505:7		1	865	37.6879	-	-	-
MFSA648TF	1583427:1		3	810	60.6173	unknown protein	Arabidopsis thaliana	RF|NP 195905.1|15242555|NC 003076
MFSA648TR	1582319:1		2	881	47.5596	mago nashi	Physcomitrella patens	GB|AAW78462.1|58465200|AY878247
MFSA649TF			0	834	50	-	-	-
MFSA650TF			0	587	48.8927	-	-	-
MFSA650TR			1	938	52.8785	hypothetical protein	Selaginella uncinata	GB|BAE00197.1|67968297|AB197035
MFSA651TF			1	820	42.9268	-	-	-
MFSA651TR			1	964	51.6598	Plant regulator RWP-RK domain containing protein ab initio prediction with EST support contains InterPro domain(s): IPR002885, IPR003035, IPR008931, IPR008940, IPR008941	Oryza sativa (japonica cultivar-group)	RF|NP 001057211.1|115467224|NC 008399
MFSA652TR			1	1004	49.004	-	-	-
MFSA653TF	1592660:1		1	917	46.1287	Protein of unknown function DUF1517 family protein ab initio prediction with EST support contains InterPro domain(s): IPR010903	Oryza sativa (japonica cultivar-group)	RF|NP 001050975.1|115454749|NM 001057510
MFSA653TR	1588321:5		1	940	49.2553	-	-	-
MFSA654TF			0	875	32.6857	-	-	-
MFSA654TR			1	974	31.1088	-	-	-
MFSA655TF			2	955	47.1204	-	-	-
MFSA657TF			0	862	46.5197	-	-	-
MFSA658TF	1581098:2	BAB78588 alcohol acetyltransferase [Cucumis melo].; gene= GeAAT	1	916	57.0961	-	-	-
MFSA658TR	1586179:1		1	920	62.9348	TPR-like domain containing protein contains InterPro domain(s): IPR002885, IPR008941 supported by AK099718	Oryza sativa (japonica cultivar-group)	RF|NP 001059094.1|115470991|NC 008400
MFSA659TF			2	944	53.072	Ankyrin repeat containing protein contains InterPro domain(s): IPR002110 supported by AK106781	Oryza sativa (japonica cultivar-group)	RF|NP 001064246.1|115481306|NC 008403
MFSA659TR			1	805	48.5714	unknown protein	Arabidopsis thaliana	RF|NP 171986.2|79336172|NC 003070
MFSA660TF			0	848	45.283	-	-	-
MFSA660TR			1	712	51.1236	-	-	-
MFSA661TF			0	903	61.794	Nuclear distribution protein nudE homolog 1.	Aspergillus fumigatus	SP|Q4X1V0|NDE1 ASPFU
MFSA661TR			0	897	58.0825	-	-	-
MFSA663TF			1	939	50.5857	catalytic	Arabidopsis thaliana	RF|NP 190825.2|22331752|NC 003074
MFSA663TR	1583118:1		3	920	59.4565	Leucyl-tRNA synthetase, cytoplasmic (EC 6.1.1.4) (Leucine--tRNA ligase) (LeuRS) contains InterPro domain(s): IPR002300, IPR004493, IPR001412, IPR009080 has GO asignment(s): GO:0004812, GO:0004823, GO:0005524, GO:0005737, GO:0006412, GO:0006418 similar to Q9P2J5 supported by AK068860	Oryza sativa (japonica cultivar-group)	RF|NP 001063048.1|115478909|NC 008402
MFSA664TF		AAL23752 flavin-containing monooxygenase YUCCA3 [Arabidopsis	1	954	63.6268	disulfide oxidoreductase/ monooxygenase/ oxidoreductase	Arabidopsis thaliana	RF|NP 199202.1|15240026|NC 003076
MFSA664TR			1	875	52.2286	-	-	-
MFSA665TF			2	859	50.1746	-	-	-
MFSA666TF			1	944	46.928	-	-	-
MFSA666TR			1	883	47.7916	-	-	-
MFSA668TF	1586316:2		1	887	50.8455	-	-	-
MFSA668TR	1583443:1		1	957	49.7388	-	-	-
MFSA669TF			1	973	53.5457	-	-	-
MFSA670TR			2	979	48.0082	-	-	-
MFSA671TF	1581484:2	AAG39003 SLT1 protein [Arabidopsis thaliana].; note=	1	734	61.9891	SLT1 protein	Nicotiana tabacum	GB|AAG39002.1|11611667|AF213399
MFSA671TR	1580690:1	BAA25423 fructose-1,6-bisphosphatase [Oryza sativa].; note=	1	820	54.3902	Chain A, Oxidized Pea Fructose-1,6-Bisphosphatase Form 1.	Pisum sativum	PDB|1D9Q A|6730296|1D9Q A
MFSA672TF	1586407:2		1	880	44.8864	-	-	-
MFSA672TR	1586407:3		1	960	45.1042	-	-	-
MFSA673TF			1	695	49.0647	-	-	-
MFSA673TR			2	788	49.2386	-	-	-
MFSA674TF		AF185578_1 GYMNOS/PICKLE [Arabidopsis thaliana].; name= Mi-2 like;	1	882	40.4762	chromodomain-helicase-DNA-binding protein	Entamoeba histolytica HM-1:IMSS	RF|XP 649984.1|67467805|XM 644892
MFSA674TR	1584791:1		1	938	49.2537	-	-	-
MFSA675TF			1	797	55.8344	-	-	-
MFSA675TR	1580359:2		1	932	50.5365	-	-	-
MFSA676TF			1	925	34.8108	-	-	-
MFSA676TR			1	960	30.7292	-	-	-
MFSA677TF	1590003:1		1	954	54.8218	TPR-like domain containing protein contains InterPro domain(s): IPR002885, IPR008940, IPR008941 supported by AK103359	Oryza sativa (japonica cultivar-group)	RF|NP 001056590.1|115465982|NC 008399
MFSA677TR			1	906	51.766	-	-	-
MFSA678TF			1	940	46.8085	-	-	-
MFSA678TR			1	898	47.5501	-	-	-
MFSA679TF			0	825	27.1515	-	-	-
MFSA680TF			1	925	46.1622	hypothetical protein	Rhodopseudomonas palustris HaA2	RF|YP 488020.1|86751524|NC 007778
MFSA680TR	1589515:2	AF127565_1 ubiquitin-protein ligase 2 [Arabidopsis thaliana].; name=	1	973	45.6321	UPL7; ubiquitin-protein ligase	Arabidopsis thaliana	RF|NP 001030850.1|79314848|NC 003074
MFSA681TF	1582931:1	AF177990_1 gamma-soluble NSF attachment protein; gamma-SNAP	1	847	45.9268	myo-inositol-2-dehydrogenase	Erythrobacter litoralis HTCC2594	RF|YP 457632.1|85373570|NC 007722
MFSA681TR	1585873:1	CAA09214 RNA helicase [Arabidopsis thaliana].; gene= RH28	1	856	57.0093	Putative DEAD-box ATP-dependent RNA helicase 36 (EC 3.6.1.-).	Arabidopsis thaliana	SP|Q9SA27|RH36 ARATH
MFSA682TF			1	910	61.2088	unknown protein	Arabidopsis thaliana	RF|NP 192184.1|15235498|NC 003075
MFSA682TR	1587466:1		2	936	45.8333	-	-	-
MFSA683TR	1581314:6		1	563	42.2735	-	-	-
MFSA684TF	1582046:4	BAA83809 24 kDa vacuolar protein VP24 [Ipomoea batatas].; gene=	1	909	43.4543	-	-	-
MFSA684TR		AAL05895 AT4g12600/T1P17_190 [Arabidopsis thaliana].; note= This	1	794	50.5038	-	-	-
MFSA685TR			1	940	45.7447	-	-	-
MFSA687TF			1	726	50.551	-	-	-
MFSA688TF			1	824	34.466	-	-	-
MFSA688TR	1586839:1	AF096262_1 ER6 protein [Lycopersicon esculentum].; note=	1	825	47.1515	putative universal stress protein	Mirabilis jalapa	GB|AAT07452.1|46949192|AY589695
MFSA690TF			1	942	43.8429	DEK1; calpain/ cysteine-type endopeptidase	Arabidopsis thaliana	RF|NP 175932.2|22330261|NC 003070
MFSA690TR			1	938	47.6546	-	-	-
MFSA691TR			3	784	51.148	-	-	-
MFSA692TF			2	759	44.7958	-	-	-
MFSA693TF			1	897	52.0624	-	-	-
MFSA693TR	1580748:2		1	915	42.7322	-	-	-
MFSA695TR			2	607	41.3509	-	-	-
MFSA696TF	1584314:2		1	566	52.4735	-	-	-
MFSA696TR		At5g66330 leucine rich repeat protein family; protein id:	1	609	60.2627	-	-	-
MFSA701TF			1	869	47.0656	putative protein	Arabidopsis thaliana	GB|CAB80055.1|7270286|AL161583
MFSA701TR			4	766	45.1697	-	-	-
MFSA702TF			1	903	36.2126	-	-	-
MFSA702TR	1581264:2	BAB83085 cycloartenol synthase [Betula platyphylla].; gene= CASBPX1	1	916	42.0306	cycloartenol synthase	Abies magnifica	GB|AAG44096.1|12004573|AF216755
MFSA703TF			1	923	33.3694	-	-	-
MFSA703TR			1	943	30.1166	-	-	-
MFSA704TF			1	924	54.329	-	-	-
MFSA704TR	1588819:2		1	897	47.3802	-	-	-
MFSA706TF			1	925	50.0541	-	-	-
MFSA706TR			1	931	32.4382	-	-	-
MFSA707TF			1	939	47.3908	Probable ion channel DMI1, chloroplast precursor.	Oryza sativa	SP|Q5N941|DMI1 ORYSA
MFSA707TR			1	933	42.015	Putative ion channel POLLUX, chloroplast precursor.	Lotus japonicus	SP|Q5H8A5|POLLU LOTJA
MFSA708TF			0	937	42.9029	hypothetical protein	Selaginella uncinata	GB|BAE00197.1|67968297|AB197035
MFSA708TR			0	868	46.659	hypothetical protein	Selaginella uncinata	GB|BAE00197.1|67968297|AB197035
MFSA709TF			2	926	51.8359	-	-	-
MFSA710TF			0	659	47.041	-	-	-
MFSA710TR			0	730	46.0274	-	-	-
MFSA711TF			1	819	19.0476	-	-	-
MFSA711TR	1589721:1	AF326277_1 ent-kaurenoic acid oxidase [Hordeum vulgare].; name=	3	941	44.5271	-	-	-
MFSA712TF			2	813	52.7675	-	-	-
MFSA713TF	1588025:3		1	889	51.7435	EMB2744	Arabidopsis thaliana	RF|NP 198784.1|15242443|NM 123330
MFSA713TR	1588025:2		1	802	36.783	-	-	-
MFSA714TF			1	737	43.1479	[2Fe-2S]-binding	Medicago truncatula	GB|ABN05887.1|124359440|AC149038
MFSA714TR	1589911:1		1	758	46.9657	Conserved hypothetical protein supported by AK067968	Oryza sativa (japonica cultivar-group)	RF|NP 001050571.1|115453941|NM 001057106
MFSA715TF			1	761	55.4534	Protein prenyltransferase domain containing protein ab initio prediction with EST support contains InterPro domain(s): IPR002885, IPR008940	Oryza sativa (japonica cultivar-group)	RF|NP 001067633.1|115484979|NC 008404
MFSA715TR		T00753 cytochrome P450 homolog T20B5.9 - Arabidopsis thaliana.	1	700	51.7143	Cytochrome P450 98A3 (EC 1.14.-.-).	Arabidopsis thaliana	SP|O22203|C98A3 ARATH
MFSA716TF		BAA03413 EDGP precursor [Daucus carota].; gene= EDGP1	1	920	55.5435	-	-	-
MFSA717TF	1580348:1		2	802	52.2444	-	-	-
MFSA717TR	1588030:1	AAA85365 ethylene-forming enzyme.; note= (vector lambda zap); gene=	2	974	50.308	2OG-Fe(II) oxygenase domain containing protein ab initio prediction with EST support contains InterPro domain(s): IPR005123	Oryza sativa (japonica cultivar-group)	RF|NP 001045319.1|115442079|NM 001051854
MFSA718TF			1	880	50.3409	acetyl-CoA carboxylase carboxyltransferase beta subunit	Huperzia lucidula	RF|YP 209520.1|60117186|NC 006861
MFSA718TR			0	962	49.7921	-	-	-
MFSA720TF			1	909	53.9054	-	-	-
MFSA721TF			1	893	43.2251	-	-	-
MFSA721TR			1	908	43.6123	-	-	-
MFSA722TR			2	910	46.7033	-	-	-
MFSA723TF			0	731	51.8468	-	-	-
MFSA724TF	1584707:2	BAB78492 26S proteasome regulatory particle triple-A ATPase	1	837	48.0287	26S protease regulatory subunit 6A (TAT-binding protein 1) (TBP-1) (Proteasome subunit P50) contains InterPro domain(s): IPR003959, IPR003593, IPR005937, IPR003960 has GO asignment(s): GO:0000166, GO:0005524, GO:0005634, GO:0005737, GO:0016787, GO:0030163 similar to P17980 supported by AK065612	Oryza sativa (japonica cultivar-group)	RF|NP 001056944.1|115466690|NC 008399
MFSA724TR			1	847	27.0366	-	-	-
MFSA725TF		T06308 protein phosphatase 2C homolog F11C18.60 - Arabidopsis	1	718	51.1142	hypothetical protein	Chaetomium globosum CBS 148.51	RF|XP 001219741.1|116179784|XM 001219740
MFSA725TR			1	454	56.1674	-	-	-
MFSA726TF	1586717:1		1	985	48.4264	Cytidine/deoxycytidylate deaminase, zinc-binding region domain containing protein contains InterPro domain(s): IPR002125 has GO asignment(s): GO:0008270, GO:0016787 supported by AK066410	Oryza sativa (japonica cultivar-group)	RF|NP 001062614.1|115478038|NM 001069149
MFSA726TR	1586126:9		1	949	58.0611	High-affinity nickel-transporter family protein contains InterPro domain(s): IPR011541, IPR006311 supported by AK105979	Oryza sativa (japonica cultivar-group)	RF|NP 001056620.1|115466042|NC 008399
MFSA727TF	1580601:2	At1g03600 photosystem II protein family; protein id: At1g03600.1,	2	885	52.0904	unknown protein	Arabidopsis thaliana	RF|NP 563687.1|18379115|NC 003070
MFSA727TR	1580292:1	BAB02668 receptor kinase 1 [Arabidopsis thaliana].; note=	1	949	46.47	ATP binding	Arabidopsis thaliana	RF|NP 566341.1|18398327|NC 003074
MFSA728TF			2	927	51.3484	Plant-specific FAD-dependent oxidoreductase family protein ab initio prediction with EST support contains InterPro domain(s): IPR006094, IPR010030 has GO asignment(s): GO:0006118	Oryza sativa (japonica cultivar-group)	RF|NP 001045739.1|115443919|NC 008395
MFSA728TR			1	1006	51.1928	-	-	-
MFSA730TF			0	937	40.555	-	-	-
MFSA730TR			1	1032	43.7984	DNA-directed DNA polymerase; Helicase, C-terminal	Medicago truncatula	GB|ABE83439.1|92875457|AC127429
MFSA731TF	1583561:1		1	901	51.3873	Tic21	Pisum sativum	GB|ABG00264.1|108735959|DQ535894
MFSA731TR			1	882	44.1043	TPR-like domain containing protein contains InterPro domain(s): IPR001440, IPR008941 supported by AK121612	Oryza sativa (japonica cultivar-group)	RF|NP 001047932.1|115448305|NC 008395
MFSA732TF			1	849	56.066	-	-	-
MFSA732TR	1590144:2		2	900	40	-	-	-
MFSA734TF			1	988	45.4453	Carbohydrate kinase, PfkB family protein contains InterPro domain(s): IPR002139, IPR002173 has GO asignment(s): GO:0004747, GO:0006014 supported by AK067804	Oryza sativa (japonica cultivar-group)	RF|NP 001062541.1|115477891|NC 008401
MFSA734TR			1	964	44.1909	TBP-interacting 120 family protein contains InterPro domain(s): IPR007723, IPR008938 supported by AK069128	Oryza sativa (japonica cultivar-group)	RF|NP 001046008.1|115444457|NM 001052543
MFSA735TF		At5g67540 glycosyl hydrolase family 43; protein id: At5g67540.1,	1	945	56.6138	unknown protein	Arabidopsis thaliana	RF|NP 190557.1|15229628|NC 003074
MFSA735TR			2	924	49.026	-	-	-
MFSA736TF	1584334:1		1	868	45.6221	-	-	-
MFSA736TR			1	854	46.4871	Esterase/lipase/thioesterase domain containing protein contains InterPro domain(s): IPR000379 has GO asignment(s): GO:0003824 supported by AK103672	Oryza sativa (japonica cultivar-group)	RF|NP 001056173.1|115465147|NC 008398
MFSA737TF	1580437:9	AAD17333 lysyl-tRNA synthetase; LysRS [Arabidopsis thaliana].;	1	822	52.4331	Lysyl-tRNA synthetase, class-2; Aminoacyl-transfer RNA synthetase, class II	Medicago truncatula	GB|ABN05850.1|124359384|AC148970
MFSA737TR		At5g20570 ring-box protein - like; protein id: At5g20570.1,	1	781	47.8873	RING-box protein 1a (RBX1a-At) (At-Rbx1;1) (RBX1-2).	Arabidopsis thaliana	SP|Q940X7|RBX1A ARATH
MFSA738TF		BAB09123 alkaline/neutral invertase [Arabidopsis thaliana].; note=	2	893	54.7592	putative neutral/alkaline invertase	Lotus japonicus	GB|CAG30577.1|51587334|AJ717412
MFSA738TR		AF375434_1 At1g32790 [Arabidopsis thaliana].; note= ecotype:	1	879	49.8294	RNA-binding region RNP-1 (RNA recognition motif) domain containing protein The start codon is not identified. contains InterPro domain(s): IPR000504 supported by AK061804	Oryza sativa (japonica cultivar-group)	RF|NP 001060853.1|115474513|NC 008401
MFSA739TF	1580233:1	At2g47900 F-box containing tubby family protein; protein id:	1	842	61.0451	-	-	-
MFSA739TR		AF410176_1 leafy cotyledon1 [Zea mays].; name= HAP3 transcriptional	1	947	57.2334	leafy cotyledon 1-like protein	Helianthus annuus	GB|CAI48078.1|58737219|AJ879074
MFSA740TF			4	857	48.7748	-	-	-
MFSA740TR		AAB05407 abietadiene cyclase.; gene= ac22; note= diterpene cyclase	2	834	46.0432	levopimaradiene/abietadiene-like synthase	Picea sitchensis	GB|ABA86246.1|77454873|DQ195273
MFSA742TR		CAC41363 3-oxyacyl-[acyl carrier protein] reductase [Brassica	1	904	33.6283	3-oxoacyl-[acyl-carrier-protein] reductase 3, chloroplast precursor(EC 1.1.1.100) (3-ketoacyl-acyl carrier protein reductase 3).	Brassica napus	SP|Q949M3|FABG3 BRANA
MFSA743TF		AAC37345 alcohol dehydrogenase.; note= short chain	1	808	64.604	Glucose/ribitol dehydrogenase family protein contains InterPro domain(s): IPR002198, IPR002347 has GO asignment(s): GO:0008152, GO:0016491 supported by AK100767	Oryza sativa (japonica cultivar-group)	RF|NP 001049848.1|115452495|NC 008396
MFSA743TR		AAC23651 lipase homolog [Arabidopsis thaliana].; name= lipolytic	1	886	54.9661	-	-	-
MFSA744TF			1	878	50	hypothetical protein	Selaginella uncinata	GB|BAE00197.1|67968297|AB197035
MFSA744TR			1	930	46.9892	hypothetical protein	Selaginella uncinata	GB|BAE00197.1|67968297|AB197035
MFSA745TF			0	953	45.0157	-	-	-
MFSA745TR	1583929:3		0	911	41.2733	-	-	-
MFSA746TF			1	918	50.9804	unknown protein	Arabidopsis thaliana	RF|NP 197188.1|15237421|NC 003076
MFSA746TR	1590364:1		1	933	55.1983	-	-	-
MFSA747TF			1	936	51.6026	unknown protein	Arabidopsis thaliana	RF|NP 173428.1|15223726|NC 003070
MFSA747TR			1	898	57.1269	unknown protein	Arabidopsis thaliana	RF|NP 001031278.1|79321259|NC 003070
MFSA748TF			0	826	46.4891	-	-	-
MFSA748TR			0	934	48.8223	-	-	-
MFSA749TF			1	875	60.6857	unknown protein	Arabidopsis thaliana	RF|NP 196557.1|15242550|NC 003076
MFSA749TR		AF216524_1 IAA-alanine resistance protein 1 [Arabidopsis	2	892	44.9552	Zinc transporter ZIP family protein contains InterPro domain(s): IPR003689 has GO asignment(s): GO:0016020, GO:0030001, GO:0046873 supported by AK070501	Oryza sativa (japonica cultivar-group)	RF|NP 001062003.1|115476814|NC 008401
MFSA750TF			0	945	46.1376	hypothetical protein	Ustilago maydis 521	RF|XP 757240.1|71005148|XM 752147
MFSA750TR			0	954	46.9602	-	-	-
MFSA752TF			1	859	28.8708	-	-	-
MFSA752TR			2	722	44.7368	-	-	-
MFSA753TF			1	917	46.6739	-	-	-
MFSA755TF			7	876	50.1142	-	-	-
MFSA755TR			7	833	54.1417	-	-	-
MFSA756TR			0	785	56.8153	-	-	-
MFSA757TF		AAC49399 IAP100.; note= import intermediate associated protein 100	1	457	39.8249	-	-	-
MFSA757TR			1	404	58.4158	-	-	-
MFSA758TF		AF344447_1 SUVH4 [Arabidopsis thaliana].; gene= SUVH4	1	901	48.2797	Histone-lysine N-methyltransferase, H3 lysine-9 specific SUVH4(EC 2.1.1.43) (Histone H3-K9 methyltransferase 4) (H3-K9-HMTase 4)(Suppressor of variegation 3-9 homolog protein 4) (Su(var)3-9 homologprotein 4) (Protein KRYPTONITE) (Protein SET DOMAIN GROUP 33).	Arabidopsis thaliana	SP|Q8GZB6|SUVH4 ARATH
MFSA758TR			2	819	52.7473	-	-	-
MFSA759TF		T08114 cytochrome P450 - Monterey pine.	0	909	65.0165	Cytochrome P450 78A11 (EC 1.14.-.-) (Protein PLASTOCHRON1).	Oryza sativa	SP|Q7Y1V5|C78AB ORYSA
MFSA759TR			1	860	46.7442	-	-	-
MFSA760TF			0	837	70.8483	transcription termination factor Rho	Nocardia farcinica IFM 10152	RF|YP 117261.1|54023019|NC 006361
MFSA760TR		T02185 translation releasing factor RF-1 homolog F14M4.15 -	0	844	72.6303	Peptide chain release factor 1 (RF-1).	Thermobifida fusca YX	SP|Q47M70|RF1 THEFY
MFSA761TR			1	676	49.8521	-	-	-
MFSA762TF			2	902	49.0022	-	-	-
MFSA763TF			2	871	52.2388	-	-	-
MFSA763TR	1587462:1		1	931	48.9796	-	-	-
MFSA764TF			1	929	48.8698	-	-	-
MFSA764TR			2	912	54.6053	-	-	-
MFSA765TR			2	959	46.2982	-	-	-
MFSA767TR			3	517	47.3888	-	-	-
MFSA769TF			1	948	44.8312	-	-	-
MFSA769TR			0	929	42.6265	hypothetical protein	Medicago truncatula	GB|ABE80149.1|92870988|AC139526
MFSA770TF	1582727:1	At1g04910 growth regulator protein; protein id: At1g04910.1,	1	942	53.1847	unknown protein	Arabidopsis thaliana	RF|NP 973688.1|42571229|NC 003071
MFSA770TR	1582083:2		1	902	52.1064	-	-	-
MFSA771TF			0	884	49.4344	-	-	-
MFSA772TF			2	845	52.8994	-	-	-
MFSA772TR			1	222	62.1622	-	-	-
MFSA774TF	1584924:1		1	711	51.7581	-	-	-
MFSA774TR	1584466:3		1	806	49.1315	-	-	-
MFSA776TF			1	904	48.1195	-	-	-
MFSA777TF	1588382:2	AAB88875 pyrophosphate-dependent phosphofructo-1-kinase [Prunus	1	739	49.797	Phosphofructokinase family protein The start codon is not identified. contains InterPro domain(s): IPR000023 has GO asignment(s): GO:0003872, GO:0005945, GO:0006096 supported by AK071065	Oryza sativa (japonica cultivar-group)	RF|NP 001053045.1|115458890|NC 008397
MFSA777TR		CAA63004 CDP-diacylglycerol synthetase [Solanum tuberosum].; gene=	1	734	46.049	Phosphatidate cytidylyltransferase (EC 2.7.7.41) (CDP-diglyceridesynthetase) (CDP-diglyceride pyrophosphorylase) (CDP-diacylglycerolsynthase) (CDS) (CTP:phosphatidate cytidylyltransferase) (CDP-DAGsynthase) (CDP-DG synthetase).	Solanum tuberosum	SP|O04940|CDS1 SOLTU
MFSA779TF			0	674	50.5935	-	-	-
MFSA779TR	1581611:1	CAC34009 Arabidopsis protox-2 [Arabidopsis thaliana].; name=	1	679	49.4845	Protoporphyrinogen oxidase, mitochondrial (EC 1.3.3.4) (PPO II)(Protoporphyrinogen IX oxidase isozyme II) (PPX II) (PX-2).	Nicotiana tabacum	SP|O24164|PPOM TOBAC
MFSA780TR			1	888	50.1126	-	-	-
MFSA781TF			2	796	51.1307	-	-	-
MFSA781TR	1589564:2	AF466200_19 cytochrome P450 protein [Sorghum bicolor].; gene=	1	664	50.9036	CYP703A2; heme binding	Arabidopsis thaliana	RF|NP 171635.1|15223365|NC 003070
MFSA782TR			2	863	57.3581	-	-	-
MFSA783TR			1	619	45.5574	-	-	-
MFSA785TR			0	935	40.7487	-	-	-
MFSA786TF			1	754	52.2546	RNA polymerase beta'' chain	Selaginella uncinata	GB|BAE00191.1|67968291|AB197035
MFSA787TF	1583604:1		16	337	52.5223	-	-	-
MFSA789TR	1580412:4		1	887	56.5953	-	-	-
MFSA790TF			1	255	45.098	-	-	-
MFSA790TR			1	177	45.7627	-	-	-
MFSA792TF			2	896	47.9911	-	-	-
MFSA792TR			1	987	33.1307	-	-	-
MFSA794TF			1	912	46.8202	-	-	-
MFSA794TR			1	919	48.9663	-	-	-
MFSA795TF			0	833	47.539	Putative protein ycf1 (ORF1601).	Selaginella uncinata	SP|Q2WGD3|YCF1 SELUN
MFSA796TF			1	676	46.1538	-	-	-
MFSA796TR		CAA09894 RNA-directed RNA polymerase [Arabidopsis thaliana].; gene=	1	823	56.9866	RDR1 (RNA-DEPENDENT RNA POLYMERASE 1); RNA-directed RNA polymerase/ nucleic acid binding	Arabidopsis thaliana	RF|NP 172932.1|15223906|NC 003070
MFSAA01TF	1582988:1		1	926	52.2678	-	-	-
MFSAA01TR	1580178:3	CAC43721 c_pp010010057r [Physcomitrella patens].; name=	1	985	51.3706	putative alpha-amylase	Ceratopteris richardii	GB|ABC87289.1|86211227|DQ352835
MFSAA02TF		AF463407_1 Enod8.3 [Medicago truncatula].; gene= Enod8.3	1	958	51.4614	-	-	-
MFSAA02TR		CAA74700 mevalonate diphosphate decarboxylase [Arabidopsis	1	904	50.9956	mevalonate disphosphate decarboxylase	Ginkgo biloba	GB|AAV32433.1|54292590|AY757921
MFSAA03TR			2	1011	50.1484	-	-	-
MFSAA06TF	1584412:1		3	1020	45.3922	-	-	-
MFSAA06TR	1586103:1		1	1020	46.4706	-	-	-
MFSAA07TR			1	870	44.4828	Putative protein ycf1 (ORF1601).	Selaginella uncinata	SP|Q2WGD3|YCF1 SELUN
MFSAA08TF			1	788	68.9086	-	-	-
MFSAA08TR			2	905	69.3923	-	-	-
MFSAA09TF			3	902	52.1064	RabGAP/TBC domain containing protein contains InterPro domain(s): IPR000195 supported by AK065976	Oryza sativa (japonica cultivar-group)	RF|NP 001068173.1|115486059|NC 008404
MFSAA09TR		BAB60849 BURP domain-containing protein [Bruguiera gymnorrhiza].;	3	857	44.8075	-	-	-
MFSAA10TF	1586387:1		3	847	49.941	-	-	-
MFSAA10TR			4	871	51.7796	-	-	-
MFSAA11TF			1	874	51.9451	-	-	-
MFSAA11TR			1	944	54.7669	-	-	-
MFSAA13TF			1	914	29.7593	-	-	-
MFSAA13TR	1584667:1		1	913	48.7404	-	-	-
MFSAA14TF	1591824:1	T00538 serine proteinase homolog T20K24.19 - Arabidopsis thaliana.	3	1003	45.2642	-	-	-
MFSAA14TR		AAK49438 phytase [Glycine max].	3	862	51.5081	Phytase contains InterPro domain(s): IPR004843, IPR008963 has GO asignment(s): GO:0016787 similar to Q93XG4 supported by AK119420	Oryza sativa (japonica cultivar-group)	RF|NP 001061440.1|115475688|NC 008401
MFSAA15TF			9	1022	36.6928	-	-	-
MFSAA15TR			4	1025	32.6829	-	-	-
MFSAA16TF		AF472591_1 cinnamyl alcohol dehydrogenase [Lolium perenne].; gene=	2	915	43.0601	Zinc-containing alcohol dehydrogenase superfamily	Burkholderia xenovorans LB400	RF|YP 559171.1|91783965|NC 007951
MFSAA16TR	1583980:1		3	995	45.4271	-	-	-
MFSAA17TF	1584886:12	AAC49581 calmodulin TaCaM2-1.; note= hexaploid wheat; note=	1	957	54.7544	Calmodulin-3 (CaM-3).	Oryza sativa	SP|Q9SDJ0|CALM3 ORYSA
MFSAA17TR	1588991:2		1	734	47.9564	-	-	-
MFSAA18TF		CAA33317 PEP carboxylase [Zea mays].	1	987	44.0729	Phosphoenolpyruvate carboxylase 2 (EC 4.1.1.31) (PEP carboxylase 2)(PEPCase 2) (PEPC 2).	Chlamydomonas reinhardtii	SP|Q6R2V6|CAPP2 CHLRE
MFSAA18TR			1	917	44.3839	-	-	-
MFSAA20TF		AF394690_1 poly(ADP-ribose) glycohydrolase [Arabidopsis thaliana].;	1	954	46.4361	Poly glycohydrolase family protein The start codon is not identified. contains InterPro domain(s): IPR007724 supported by AK068101	Oryza sativa (japonica cultivar-group)	RF|NP 001051868.1|115456535|NC 008396
MFSAA20TR			1	965	53.3679	TPR-like domain containing protein contains InterPro domain(s): IPR002885, IPR008941 supported by AK121876	Oryza sativa (japonica cultivar-group)	RF|NP 001053307.1|115459414|NC 008397
MFSAA21TF			0	765	51.8954	hypothetical protein	Yarrowia lipolytica CLIB122	RF|XP 501872.1|50548805|NC 006069
MFSAA21TR			0	808	44.802	-	-	-
MFSAA22TR			1	88	44.3182	-	-	-
MFSAA23TR			1	881	49.0352	-	-	-
MFSAA24TF			1	814	37.4693	-	-	-
MFSAA25TF			1	971	47.3738	-	-	-
MFSAA25TR	1581585:1	AF262934_1 ubiquitin conjugating protein [Avicennia marina].; gene=	1	820	46.9512	Rad6 (Ubiquitin carrier protein) contains InterPro domain(s): IPR000608 has GO asignment(s): GO:0004840, GO:0006464, GO:0006512 identical to Q8SBC1 supported by AK112003	Oryza sativa (japonica cultivar-group)	RF|NP 001054819.1|115462439|NC 008398
MFSAA26TF			0	929	46.7169	-	-	-
MFSAA27TF	1584675:1		1	852	48.4742	-	-	-
MFSAA27TR			1	971	26.4676	-	-	-
MFSAA28TF			0	1083	33.4257	-	-	-
MFSAA28TR			1	959	37.3306	-	-	-
MFSAA29TF			1	925	48.3243	-	-	-
MFSAA29TR			1	514	36.5759	-	-	-
MFSAA31TF			1	930	39.3548	glutathione transferase	Arabidopsis thaliana	RF|NP 568632.1|18422396|NM 123767
MFSAA31TR			2	866	17.7829	-	-	-
MFSAA32TR			0	902	51.5521	maturase K	Selaginella uncinata	GB|BAE00195.1|67968295|AB197035
MFSAA33TF		BAA23143 PCF2 [Oryza sativa (japonica cultivar-group)].	0	894	62.528	PCF1 contains InterPro domain(s): IPR005333 similar to O23875 supported by AK068818	Oryza sativa (japonica cultivar-group)	RF|NP 001048115.1|115448671|NC 008395
MFSAA33TR		AF245019_1 dioscorin A [Dioscorea alata].; name= tuber storage	4	823	44.7145	Carbonic anhydrase precursor (EC 4.2.1.1) (Carbonate dehydratase).	Klebsiella pneumoniae	SP|O52535|CAH KLEPN
MFSAA34TF	1585254:2	AAD20180 beta-tubulin 3 [Eleusine indica].; gene= TUB3	1	967	55.9462	tubulin B4	Glycine max	GB|AAX86048.1|62546343|AY907703
MFSAA34TR	1581765:1	CAA64635 cytochrome P450 [Nicotiana tabacum].; gene= hsr515; note=	1	950	47.7895	-	-	-
MFSAA35TF			1	968	41.4256	-	-	-
MFSAA35TR			1	873	40.2062	-	-	-
MFSAA36TF		AAA19577 lectin.	0	927	60.6257	-	-	-
MFSAA36TR		AF519810_1 cyclin D3.1 protein [Lagenaria siceraria].; name= Lagle;	1	886	56.772	-	-	-
MFSAA37TF			1	1046	45.0287	diacylglycerol kinase	Arabidopsis thaliana	RF|NP 568756.2|42568457|NC 003076
MFSAA37TR	1589608:2	At4g05020 coded for by A. thaliana cDNA W43435; protein id:	1	971	48.5067	FAD-dependent pyridine nucleotide-disulphide oxidoreductase domain containing protein contains InterPro domain(s): IPR001327 has GO asignment(s): GO:0006118, GO:0015036 supported by AK069755	Oryza sativa (japonica cultivar-group)	RF|NP 001044694.1|115440829|NC 008394
MFSAA38TF	1580645:3		1	811	43.4032	-	-	-
MFSAA38TR	1590140:2	BAB08722 FRO2 homolog [Arabidopsis thaliana].; note=	1	952	47.7941	oxidoreductase	Arabidopsis thaliana	RF|NP 199784.2|22327672|NM 124351
MFSAA39TF	1589061:2		1	897	48.495	-	-	-
MFSAA39TR	1589061:1		1	1036	45.6564	-	-	-
MFSAA40TR			0	986	51.0142	-	-	-
MFSAA41TF	1583101:1		1	958	55.3236	Response regulator receiver:ATP-binding region, ATPase-like:Histidine kinase A, N-terminal	Dechloromonas aromatica RCB	RF|YP 284235.1|71906648|NC 007298
MFSAA41TR			0	981	51.2742	-	-	-
MFSAA42TF			1	966	50.3106	-	-	-
MFSAA42TR			1	981	50.1529	-	-	-
MFSAA43TF		At2g22610 kinesin-related protein; protein id: At2g22610.1	1	928	44.6121	ATP binding	Arabidopsis thaliana	RF|NP 179846.2|42569244|NC 003071
MFSAA43TR	1590895:1		1	925	49.8378	conserved hypothetical protein	Neosartorya fischeri NRRL 181	RF|XP 001261889.1|119483972|XM 001261888
MFSAA44TR			0	926	50.54	-	-	-
MFSAA45TF			1	818	39.4866	-	-	-
MFSAA45TR	1586273:1		2	894	48.6577	-	-	-
MFSAA46TF			1	842	65.677	-	-	-
MFSAA46TR			3	892	65.2466	-	-	-
MFSAA47TF	1581172:6	BAA89008 anthocyanidin 3-O-glucosyltransferase [Petunia x	1	963	49.2212	-	-	-
MFSAA47TR	1582608:1	AAD02554 PGPS/D12 [Petunia x hybrida].; gene= PGPS/D12	2	845	49.1124	-	-	-
MFSAA48TF	1584125:1	T00989 patatin homolog T9J22.23 - Arabidopsis thaliana.	1	849	54.1814	patatin-like protein	Sorghum bicolor	GB|AAD22169.1|4539676|AF061282
MFSAA48TR			1	934	57.4946	-	-	-
MFSAA49TF			1	1032	28.5853	-	-	-
MFSAA49TR			1	969	33.6429	-	-	-
MFSAA50TR			2	541	48.6137	-	-	-
MFSAA52TF			1	949	42.4658	-	-	-
MFSAA52TR			1	819	34.188	-	-	-
MFSAA53TF			0	981	28.5423	-	-	-
MFSAA53TR	1583643:1		1	993	55.1863	Ycf20-like protein.	Arabidopsis thaliana	SP|O80813|YC20L ARATH
MFSAA54TF			1	835	30.4192	-	-	-
MFSAA54TR		At4g38200 guanine nucleotide-exchange protein -like; protein id:	1	734	40.0545	-	-	-
MFSAA55TF			1	994	34.6076	-	-	-
MFSAA55TR			0	957	27.1682	-	-	-
MFSAA56TF			1	1023	44.1838	-	-	-
MFSAA56TR			3	861	49.5935	-	-	-
MFSAA57TF			0	1029	45.6754	similar to CG31683-PA	Apis mellifera	RF|XP 624472.2|110765940|XM 624469
MFSAA57TR			0	979	40.4494	-	-	-
MFSAA58TF	1587078:1	T04806 beta-1,3-glucanase homolog F10M23.170 - Arabidopsis	1	960	46.4583	hydrolase, hydrolyzing O-glycosyl compounds	Arabidopsis thaliana	RF|NP 194413.1|15236882|NC 003075
MFSAA58TR	1586569:1	AF492661_1 purple acid phosphatase [Arabidopsis thaliana].; name=	1	968	43.4917	Metallophosphoesterase; Fibronectin, type III-like fold	Medicago truncatula	GB|ABE77595.1|92867261|AC146631
MFSAA59TF	1580671:1		4	938	40.4051	-	-	-
MFSAA59TR		BAA76281 Pib [Oryza sativa].; gene= PIB	5	836	47.2488	-	-	-
MFSAA61TF			0	1057	49.2904	Putative protein ycf1 (ORF1601).	Selaginella uncinata	SP|Q2WGD3|YCF1 SELUN
MFSAA61TR			1	989	45.0961	Putative protein ycf1 (ORF1601).	Selaginella uncinata	SP|Q2WGD3|YCF1 SELUN
MFSAA63TF	1587139:1		1	848	57.0755	-	-	-
MFSAA63TR	1581192:3		1	942	43.4183	-	-	-
MFSAA64TF			0	823	70.3524	-	-	-
MFSAA64TR			0	946	68.4989	-	-	-
MFSAA65TF			3	917	50.2726	ribosomal protein S4	Selaginella uncinata	GB|BAE00254.1|67968354|AB197035
MFSAA66TF			2	949	51.7387	-	-	-
MFSAA66TR	1586414:1	BAB41199 TMV response-related gene product [Nicotiana tabacum].	1	901	50.0555	kinase/ ribokinase	Arabidopsis thaliana	RF|NP 564543.1|18402606|NC 003070
MFSAA67TF	1585344:2		4	899	47.2747	-	-	-
MFSAA67TR	1585344:2		2	971	38.0021	-	-	-
MFSAA68TF			1	890	50.6742	betaine lipid synthase	Chlamydomonas reinhardtii	GB|AAT72342.1|50261572|AY656806
MFSAA68TR			3	859	46.915	-	-	-
MFSAA69TF			1	924	43.0736	-	-	-
MFSAA69TR			1	987	47.8217	Zn-finger, RING domain containing protein contains InterPro domain(s): IPR001841 supported by AK072042	Oryza sativa (japonica cultivar-group)	RF|NP 001066541.1|115488108|NM 001073073
MFSAA70TF			2	853	43.9625	-	-	-
MFSAA70TR	1590073:1		2	924	44.8052	-	-	-
MFSAA71TF	1582460:1		1	914	45.2954	Protein of unknown function DUF663 domain containing protein contains InterPro domain(s): IPR007034 supported by AK101050	Oryza sativa (japonica cultivar-group)	RF|NP 001050021.1|115452841|NM 001056556
MFSAA71TR	1589335:1		1	555	53.6937	Methionine aminopeptidase-like protein contains InterPro domain(s): IPR001714, IPR000994, IPR002467 has GO asignment(s): GO:0004239, GO:0006508, GO:0008235 similar to Q9LS05 supported by AK068344	Oryza sativa (japonica cultivar-group)	RF|NP 001048199.1|115448839|NM 001054734
MFSAA72TF			2	847	48.0519	-	-	-
MFSAA72TR			1	912	32.0175	-	-	-
MFSAA73TF		At1g44110 Cyclin A1;1; protein id: At1g44110.1 [Arabidopsis	1	995	44.5226	cyclin	Adiantum capillus-veneris	GB|BAA11560.1|1665741|D82349
MFSAA73TR		At5g39040 ABC transporter family protein; protein id: At5g39040.1,	1	1007	44.7865	Transporter associated with antigen processing-like protein contains InterPro domain(s): IPR003439, IPR001140, IPR003593, IPR001687 has GO asignment(s): GO:0000166, GO:0004009, GO:0005524, GO:0006810, GO:0016020, GO:0016021 similar to Q8RY45 supported by AK066049	Oryza sativa (japonica cultivar-group)	RF|NP 001051311.1|115455421|NC 008396
MFSAA74TF			2	1064	37.218	-	-	-
MFSAA74TR	1580825:1	AF313491_1 flavonoid 3'-hydroxylase [Matthiola incana].	3	1030	56.2136	Geraniol 10-hydroxylase (EC 1.14.14.1) ab initio prediction with EST support contains InterPro domain(s): IPR001128, IPR002401 has GO asignment(s): GO:0004497, GO:0006118 similar to Q8VWZ7	Oryza sativa (japonica cultivar-group)	RF|NP 001064222.1|115481258|NC 008403
MFSAA75TF	1588397:2		1	794	53.1486	putative pentatricopeptide (PPR) repeat-containing protein	Oryza sativa (japonica cultivar-group)	GB|BAD38052.1|51535971|AP005412
MFSAA75TR		BAB83261 flavonoid 3'-hydroxylase [Glycine max].; gene= sf3'h1	1	663	41.7798	flavonoid 3'-hydroxylase	Sorghum bicolor	GB|ABG54320.1|110180153|DQ787856
MFSAA76TF	1588100:16	At5g25830 GATA zinc finger protein; protein id: At5g25830.1	1	1008	53.4722	Zn-finger, GATA type domain containing protein contains InterPro domain(s): IPR000679 has GO asignment(s): GO:0003700, GO:0005634 supported by AK121896	Oryza sativa (japonica cultivar-group)	RF|NP 001044227.1|115439895|NC 008394
MFSAA76TR			2	869	52.244	-	-	-
MFSAA77TF	1584243:3		1	1057	43.9924	unknown protein	Arabidopsis thaliana	RF|NP 564570.1|18403077|NC 003070
MFSAA77TR			1	941	57.3858	-	-	-
MFSAA78TR			1	77	36.3636	-	-	-
MFSAA79TF			0	1026	36.5497	-	-	-
MFSAA79TR			0	976	47.1311	-	-	-
MFSAA80TF	1584319:2		1	991	57.7195	-	-	-
MFSAA80TR	1584319:1	CAB55502 tyramine hydroxycinnamoyltransferase [Nicotiana tabacum].;	1	891	54.4332	N-acetyltransferase	Arabidopsis thaliana	RF|NP 181435.1|15225009|NC 003071
MFSAA81TF	1582784:2	CAA75589 MtN19 [Medicago truncatula].; name= MtN19; gene= MtN19	1	826	52.3002	Conserved hypothetical protein supported by AK067831	Oryza sativa (japonica cultivar-group)	RF|NP 001062371.1|115477551|NC 008401
MFSAA81TR	1581931:1	AAM63708 submergence induced protein 2A [Arabidopsis thaliana].	0	911	46.1032	acireductone dioxygenase	Plantago major	GB|CAL49076.1|115511406|AM404079
MFSAA82TF			1	684	40.2047	-	-	-
MFSAA82TR	1584614:25		1	742	50.5391	-	-	-
MFSAA83TF	1585214:1	AF193813_1 shoot meristemless [Brassica oleracea].; note=	1	907	51.7089	KNOTTED1-like protein	Selaginella kraussiana	GB|AAW62518.1|58011287|AY667450
MFSAA83TR			1	823	48.8457	-	-	-
MFSAA84TF	1582497:1	BAB01911 RNase L inhibitor [Arabidopsis thaliana].; note=	2	762	53.1496	ATRLI2	Arabidopsis thaliana	RF|NP 193656.2|22328793|NC 003075
MFSAA84TR		T04442 ABC-type transport protein T18B16.180 - Arabidopsis	1	870	44.4828	-	-	-
MFSAA85TR			1	737	53.867	-	-	-
MFSAA86TF			1	950	45.6842	-	-	-
MFSAA86TR			1	858	46.7366	-	-	-
MFSAA87TF	1585392:3	AAB34987 calmodulin-binding heat-shock protein; CaMBP [Nicotiana	1	960	54.4792	calmodulin-binding heat-shock protein	Nicotiana tabacum	GB|AAB34987.1|1087073|S79243
MFSAA87TR			2	964	40.8714	-	-	-
MFSAA88TF	1584397:1		1	1053	60.3039	4,5 dioxygenase extradiol	Physcomitrella patens	GB|CAE47099.1|34850078|AJ583016
MFSAA88TR	1584674:1		1	962	58.8358	PPR repeat containing protein contains InterPro domain(s): IPR002885, IPR008941 supported by AK103480	Oryza sativa (japonica cultivar-group)	RF|NP 001062158.1|115477124|NC 008401
MFSAA89TF			0	943	47.8261	-	-	-
MFSAA89TR			1	929	46.9322	-	-	-
MFSAA90TF		CAA72719 nematode responsive protein [Arabidopsis thaliana].	1	908	51.4317	-	-	-
MFSAA90TR			1	959	55.7873	-	-	-
MFSAA91TF	1585526:1		1	1022	47.2603	-	-	-
MFSAA91TR	1583868:1		1	990	45.1515	Electron transfer flavoprotein alpha-subunit, mitochondrial precursor (Alpha-ETF) contains InterPro domain(s): IPR001308 has GO asignment(s): GO:0005489, GO:0006118 similar to P13803 supported by AK061773	Oryza sativa (japonica cultivar-group)	RF|NP 001051818.1|115456435|NC 008396
MFSAA92TF			0	906	42.3841	-	-	-
MFSAA92TR			2	999	43.6436	-	-	-
MFSAA93TF			0	783	53.8953	-	-	-
MFSAA94TF	1580221:1		1	963	51.5057	-	-	-
MFSAA94TR			2	1005	40.4975	-	-	-
MFSAA95TF		AAB49425 remorin [Solanum tuberosum].; name= plasma-membrane	1	709	51.3399	-	-	-
MFSAA95TR			1	913	47.9737	-	-	-
MFSAA96TF			0	890	38.6517	-	-	-
MFSAA96TR		CAA82993 protein kinase [Spinacia oleracea].	0	851	37.1328	-	-	-
Chloroplast
Read name	Read length	% CG
MFSA004TF	992	50.9073
MFSA004TR	911	51.8112
MFSA005TF	904	49.0044
MFSA008TF	875	51.8857
MFSA008TR	891	51.8519
MFSA012TF	900	57.3333
MFSA012TR	795	57.4843
MFSA016TF	1010	47.7228
MFSA020TF	944	49.0466
MFSA020TR	955	46.911
MFSA022TF	934	52.4625
MFSA022TR	832	52.8846
MFSA023TF	922	61.7137
MFSA026TF	959	50.5735
MFSA026TR	930	53.7634
MFSA027TF	1047	52.2445
MFSA027TR	930	52.6882
MFSA036TF	815	48.589
MFSA038TF	847	57.6151
MFSA053TF	860	49.0698
MFSA064TF	307	53.0945
MFSA064TR	917	51.7993
MFSA068TF	779	44.4159
MFSA068TR	772	50.7772
MFSA086TF	903	50.3876
MFSA086TR	913	52.2453
MFSA089TF	964	50.2075
MFSA096TF	723	55.8783
MFSA096TR	619	57.8352
MFSA107TR	928	44.9353
MFSA112TR	745	49.7987
MFSA114TF	938	53.0917
MFSA114TR	820	52.561
MFSA118TR	893	56.7749
MFSA120TR	968	50.1033
MFSA121TR	913	54.1073
MFSA124TF	876	56.5068
MFSA128TR	937	50.0534
MFSA131TF	877	51.9954
MFSA140TR	958	56.8894
MFSA142TF	901	47.5028
MFSA142TR	880	50.3409
MFSA143TR	230	53.913
MFSA149TR	885	56.8362
MFSA152TR	881	56.9807
MFSA157TR	878	54.7836
MFSA160TF	808	50.2475
MFSA160TR	885	50.9605
MFSA183TF	856	49.4159
MFSA183TR	856	54.0888
MFSA189TR	852	52.4648
MFSA193TF	798	44.9875
MFSA208TF	753	51.2616
MFSA208TR	969	52.5284
MFSA211TF	935	56.4706
MFSA214TF	830	48.5542
MFSA215TF	892	51.9058
MFSA215TR	874	54.119
MFSA218TF	918	46.1874
MFSA218TR	941	50.5845
MFSA219TF	929	49.5156
MFSA226TF	825	49.0909
MFSA226TR	926	51.1879
MFSA227TF	876	55.0228
MFSA227TR	966	53.2091
MFSA236TF	789	50.9506
MFSA241TF	989	57.0273
MFSA246TF	719	52.7121
MFSA254TR	896	49.8884
MFSA257TF	817	45.6548
MFSA257TR	957	52.0376
MFSA270TR	891	54.0965
MFSA274TF	928	53.0172
MFSA280TF	889	52.081
MFSA282TF	842	49.5249
MFSA282TR	690	51.0145
MFSA283TR	702	51.8519
MFSA289TR	964	53.7344
MFSA290TR	795	48.5535
MFSA294TF	898	54.7884
MFSA294TR	720	52.7778
MFSA301TF	786	52.0356
MFSA301TR	880	54.5455
MFSA302TR	826	50
MFSA308TR	963	48.702
MFSA309TF	898	50.5568
MFSA309TR	877	48.8027
MFSA310TR	950	46.7368
MFSA312TF	840	51.1905
MFSA313TR	833	51.3806
MFSA315TR	881	47.6731
MFSA316TF	737	61.7368
MFSA316TR	885	57.1751
MFSA320TF	827	49.3349
MFSA320TR	808	52.104
MFSA328TF	881	52.2134
MFSA328TR	893	46.4726
MFSA339TF	839	55.3039
MFSA339TR	905	58.232
MFSA350TF	886	52.2573
MFSA350TR	742	52.5606
MFSA351TR	939	57.295
MFSA354TF	831	58.0024
MFSA354TR	899	49.8331
MFSA365TF	886	55.4176
MFSA365TR	910	57.2527
MFSA368TF	898	48.8864
MFSA369TR	839	50.298
MFSA374TF	942	47.6645
MFSA386TR	890	48.3146
MFSA421TF	960	49.375
MFSA421TR	855	50.7602
MFSA423TF	887	47.3506
MFSA423TR	874	52.5172
MFSA427TF	788	60.533
MFSA427TR	880	55.7955
MFSA434TF	994	50.3018
MFSA434TR	846	58.156
MFSA441TR	884	57.4661
MFSA442TF	701	53.067
MFSA446TF	996	51.6064
MFSA446TR	876	49.6575
MFSA451TF	897	44.1472
MFSA451TR	920	50.8696
MFSA455TF	944	50.3178
MFSA455TR	857	47.3746
MFSA460TF	856	51.986
MFSA462TF	857	50.5251
MFSA470TF	773	55.6274
MFSA470TR	917	58.1243
MFSA472TF	928	53.2328
MFSA472TR	939	48.9883
MFSA496TF	899	53.2814
MFSA496TR	917	49.4002
MFSA503TF	916	50.7642
MFSA503TR	867	49.1349
MFSA507TR	879	54.1524
MFSA510TR	911	55.4336
MFSA521TR	926	44.0605
MFSA528TR	871	49.713
MFSA530TF	946	46.6173
MFSA542TF	889	53.8808
MFSA542TR	957	48.5893
MFSA543TR	886	44.4695
MFSA546TF	954	55.9748
MFSA546TR	884	56.2217
MFSA549TF	813	52.0295
MFSA558TF	745	57.3154
MFSA560TR	934	47.3233
MFSA562TR	885	48.3616
MFSA570TF	961	44.0166
MFSA570TR	970	53.299
MFSA577TF	866	51.2702
MFSA577TR	919	49.1839
MFSA580TF	938	43.6034
MFSA580TR	910	48.9011
MFSA581TF	981	48.9297
MFSA581TR	907	48.7321
MFSA606TF	790	52.0253
MFSA606TR	983	50.3561
MFSA607TR	963	46.5213
MFSA609TF	949	50.0527
MFSA609TR	944	50
MFSA617TF	843	50.6524
MFSA617TR	865	51.2139
MFSA622TF	952	50.2101
MFSA625TF	936	48.7179
MFSA625TR	710	60.1408
MFSA627TF	800	50.375
MFSA627TR	937	49.413
MFSA635TR	1001	51.9481
MFSA637TF	861	50.5226
MFSA638TR	955	47.8534
MFSA649TR	860	49.8837
MFSA652TF	924	51.2987
MFSA655TR	928	49.4612
MFSA656TF	943	50.4772
MFSA656TR	973	49.8458
MFSA657TR	892	52.3543
MFSA662TF	953	49.8426
MFSA662TR	956	48.954
MFSA669TR	970	48.7629
MFSA670TF	917	50.9269
MFSA687TR	897	56.2988
MFSA691TF	767	50.1956
MFSA694TF	885	49.8305
MFSA694TR	908	48.1278
MFSA705TF	950	58.7368
MFSA705TR	898	56.7929
MFSA709TR	859	45.0524
MFSA712TR	826	51.3317
MFSA719TF	956	49.8954
MFSA719TR	932	46.6738
MFSA720TR	923	51.896
MFSA722TF	793	49.1803
MFSA723TR	871	48.7945
MFSA733TF	765	50.4575
MFSA733TR	907	50.8269
MFSA741TF	886	57.3363
MFSA741TR	918	56.1002
MFSA751TF	941	50.5845
MFSA751TR	993	44.713
MFSA753TR	980	48.7755
MFSA754TF	885	50.6215
MFSA754TR	975	46.1538
MFSA756TF	986	55.2738
MFSA761TF	811	49.815
MFSA762TR	848	49.4104
MFSA765TF	954	51.0482
MFSA766TF	975	55.3846
MFSA766TR	902	50
MFSA767TF	868	51.4977
MFSA771TR	862	51.0441
MFSA776TR	727	47.5928
MFSA778TF	901	56.9367
MFSA778TR	837	59.3787
MFSA780TF	943	49.0986
MFSA782TF	882	51.3605
MFSA784TF	918	48.5839
MFSA784TR	749	52.737
MFSA788TF	774	51.1628
MFSA788TR	631	48.4945
MFSA795TR	865	49.711
MFSAA05TF	978	50.1022
MFSAA05TR	975	52.1026
MFSAA07TF	944	51.2712
MFSAA12TF	769	47.2042
MFSAA12TR	786	50
MFSAA19TF	885	51.5254
MFSAA19TR	733	51.8417
MFSAA26TR	1009	51.8335
MFSAA32TF	672	47.9167
MFSAA40TF	1053	43.5897
MFSAA44TF	934	49.8929
MFSAA50TF	996	49.498
MFSAA60TF	838	51.3126
MFSAA60TR	812	53.4483
MFSAA62TF	819	49.8168
MFSAA62TR	948	44.0928
MFSAA78TF	913	53.8883
MFSAA85TF	848	54.2453
MFSAA93TR	933	47.1597
