# Supplementary material for: The highest-copy repeats are methylated in the small genome of the early divergent vascular plant Selaginella moellendorffii
Source: BMC Genomics. 2008 Jun 12;9:282. doi: 10.1186/1471-2164-9-282 (PMC2442089; doi:10.1186/1471-2164-9-282)
Supplement: Additional file 2 — Complete WGS analysis results. An excel file listing BLAST hits of all WGS sequences against all databases used, classified as "repeats", "low-copy sequences", and "chloroplast sequences". [file 1471-2164-9-282-S2.xls]

## Sheet: Sheet1
Complete WGS results
Repeats
Read name	Hit in aa repeat db	Hit in nt repeat db	Number of hits in genome	Read length	% CG
	(Known repeats)		(>=20 hits: "de novo" identified repeats)
GSLA007TF	BAA96774 Similar to Arabidopsis thaliana chromosome II BAC F26H6;		1	765	45.2288
GSLA008TF			349	839	43.385
GSLA011TF			76	959	49.3222
GSLA031TF			354	869	51.0932
GSLA035TF			173	933	43.7299
GSLA035TR			335	853	46.3072
GSLA036TR			24	561	49.0196
GSLA043TR	CAD12894 reverse transcriptase [Brassica napus].		1	724	37.7072
GSLA044TF			306	772	59.715
GSLA044TR			166	698	48.2808
GSLA060TF		gi|16131|emb|X52320.1|AT3RRNA Arabidopsis thaliana genes for 5.8S	26	787	48.5388
GSLA060TR			20	429	63.6364
GSLA062TR	AC021892_7 Putative retroelement pol polyprotein [Oryza sativa].		1	803	48.3188
GSLA075TF			131	842	57.0071
GSLA080TF	AC087852_29 putative reverse transcriptase [Oryza sativa (japonica		1	943	53.5525
GSLA083TR			26	537	42.6443
GSLA088TF			49	730	47.3973
GSLA088TR			386	933	49.8392
GSLA089TF	AC090882_19 putative transposon protein [Oryza sativa].		5	947	46.7793
GSLA089TR	AAD22339 putative retroelement pol polyprotein [Arabidopsis		6	902	48.4479
GSLA090TF			501	955	40.8377
GSLA090TR	AC120497_12 Putative retroelement [Oryza sativa (japonica		1	913	37.4589
GSLA091TF	At2g01034 similar to putative retroelement pol polyprotein; protein		101	732	47.6776
GSLA091TR			91	734	44.5504
GSLA094TR	At2g01026 similar to putative retroelement pol polyprotein; protein		1	743	42.5303
GSLA102TF	AC087852_29 putative reverse transcriptase [Oryza sativa (japonica		1	972	53.9095
GSLA103TR	At2g07450 putative Athila retroelement ORF1 protein; protein id:		10	912	37.7193
GSLA104TF			384	805	45.9627
GSLA108TF			414	784	47.1939
GSLA108TR			424	696	50.8621
GSLA110TF		gi|860739|emb|X78889.1|AR18SRR A.raddianum gene for 18S small subunit	22	633	53.5545
GSLA110TR		gi|13397940|emb|AJ309824.2|ZMA309824 Zea mays 25S rRNA gene and	31	786	55.2163
GSLA118TF			351	829	43.4258
GSLA118TR			359	978	44.9898
GSLA124TF			378	909	49.2849
GSLA124TR	AAN04214 Putative retroelement [Oryza sativa (japonica		1	766	49.3473
GSLA129TF		gi|12802160|gb|AF218261.1|AF218261 Ceratopteris thalictroides 18S	21	741	54.251
GSLA129TR			26	767	50.9778
GSLA130TF			360	941	50.3719
GSLA130TR			407	830	38.1928
GSLA132TF	BAB17336 putative polyprotein [Oryza sativa (japonica		0	933	39.657
GSLA134TR			26	915	62.8415
GSLA142TR	AC068924_13 putative gag-pol polyprotein [Oryza sativa (japonica		1	328	43.2927
GSLA145TF			172	928	47.9526
GSLA145TR			178	940	59.1489
GSLA148TF			88	598	51.0033
GSLA152TR	AC078891_9 Putative retroelement pol polyprotein [Oryza sativa].		1	893	49.4961
GSLA153TF			365	947	33.3685
GSLA153TR			381	972	49.5885
GSLA157TF	AF448416_9 gag-pol [Zea mays].		21	885	47.0056
GSLA157TR	AAC26240 contains similarity to reverse transcriptases (PFam:		0	917	40.2399
GSLA158TF	CAC44142 putative polyprotein [Cicer arietinum].		0	1007	37.3386
GSLA159TF	AAD13304 polyprotein [Lycopersicon esculentum].		138	919	50.9249
GSLA159TR	AAD13304 polyprotein [Lycopersicon esculentum].		105	857	50.4084
GSLA160TF	At5g32592 similar to polyprotein, putative; protein id: At5g32592.1		0	821	33.0085
GSLA173TF		gi|20467277|gb|AY056499.1| Pinus peuce 26S ribosomal RNA gene,	28	833	53.9016
GSLA177TF			35	740	41.6216
GSLA181TF			213	857	49.825
GSLA181TR			116	833	45.1381
GSLA182TF			57	665	47.218
GSLA185TF			116	817	46.1444
GSLA196TR	AC007534_10 F7F22.15 [Arabidopsis thaliana].; note= putative		2	848	36.7925
GSLA209TR	BAB68011 putative polyprotein [Oryza sativa (japonica		0	833	39.0156
GSLA217TF		gi|12381824|emb|AJ271114.1|PWA271114 Pinus wallichiana partial 25S	20	889	58.8301
GSLA217TR		gi|860739|emb|X78889.1|AR18SRR A.raddianum gene for 18S small subunit	21	898	53.6748
GSLA221TF	AC087852_29 putative reverse transcriptase [Oryza sativa (japonica		1	889	57.1429
GSLA222TF	At2g01022 similar to putative retroelement pol polyprotein; protein		66	832	46.274
GSLA224TF			407	768	46.7448
GSLA224TR			423	92	47.8261
GSLA225TR	AAD13304 polyprotein [Lycopersicon esculentum].		0	854	37.9391
GSLA227TF	AAD37020 putative retroelement pol polyprotein [Arabidopsis		0	889	33.7458
GSLA230TF	At5g32592 similar to polyprotein, putative; protein id: At5g32592.1		0	936	32.0513
GSLA238TF			495	1001	39.8601
GSLA238TR			382	937	50.2668
GSLA240TR	BAB17336 putative polyprotein [Oryza sativa (japonica		1	998	42.485
GSLA241TF	AAD37020 putative retroelement pol polyprotein [Arabidopsis		14	839	46.9607
GSLA248TF			174	349	57.3066
GSLA248TR			229	478	63.3891
GSLA252TF			243	961	39.4381
GSLA252TR			387	859	45.518
GSLA258TR	At1g42375 polyprotein, putative; protein id: At1g42375.1 [Arabidopsis		1	822	38.6861
GSLA260TF			386	794	49.4962
GSLA261TF			356	887	52.0857
GSLA261TR			313	888	39.4144
GSLA263TF			427	888	49.7748
GSLA263TR			517	900	42.7778
GSLA267TF	AF466646_9 putative gag-pol polyprotein [Zea mays].		0	806	41.8114
GSLA267TR	At2g01034 similar to putative retroelement pol polyprotein; protein		24	882	48.0726
GSLA268TF	AC007534_12 F7F22.17 [Arabidopsis thaliana].; note= putative pol		45	859	49.709
GSLA268TR			47	802	50.6234
GSLA270TF			282	799	45.8073
GSLA270TR			231	688	59.0116
GSLA271TF			25	800	48
GSLA273TF			355	693	52.9582
GSLA273TR			213	696	37.7874
GSLA275TF		gi|860739|emb|X78889.1|AR18SRR A.raddianum gene for 18S small	20	945	49.3122
GSLA293TF			404	856	48.8318
GSLA293TR			412	675	47.8519
GSLA295TF	AC087852_29 putative reverse transcriptase [Oryza sativa (japonica		1	909	54.4554
GSLA304TF			332	792	43.9394
GSLA304TR			209	864	56.0185
GSLA312TF	AC087852_29 putative reverse transcriptase [Oryza sativa (japonica		1	714	52.2409
GSLA316TF	AC087852_29 putative reverse transcriptase [Oryza sativa (japonica		1	861	56.446
GSLA317TF			83	856	51.4019
GSLA317TR			109	618	50.3236
GSLA318TF			187	901	55.7159
GSLA325TF			342	784	44.2602
GSLA325TR			414	859	50.6403
GSLA326TF	AAD13304 polyprotein [Lycopersicon esculentum].		1	945	48.254
GSLA326TR	AAD13304 polyprotein [Lycopersicon esculentum].		2	903	49.6124
GSLA327TF	AC051624_3 Putative retroelement [Oryza sativa].		0	877	31.1288
GSLA334TR	BAA22787 reverse transcriptase-like protein [Vicia faba].		1	886	44.2438
GSLA336TF			454	620	59.6774
GSLA337TR			481	566	36.9258
GSLA339TR			49	562	40.7473
GSLA341TF			142	778	53.2134
GSLA341TR	AAD13304 polyprotein [Lycopersicon esculentum].		234	749	50.6008
GSLA342TF	AAD13304 polyprotein [Lycopersicon esculentum].		184	956	51.2552
GSLA342TR			277	879	38.9078
GSLA359TR	BAB01972 copia-like retrotransposable element [Arabidopsis thaliana].		1	782	48.977
GSLA365TF	AC097446_22 Putative polyprotein [Oryza sativa (japonica		1	857	44.1074
GSLA365TR	At1g36590 polyprotein, putative; protein id: At1g36590.1 [Arabidopsis		0	810	42.716
GSLA366TF			285	830	46.8675
GSLA366TR			200	774	60.3359
GSLA372TF	AAD13304 polyprotein [Lycopersicon esculentum].		109	729	50.3429
GSLA373TR		gi|13397940|emb|AJ309824.2|ZMA309824 Zea mays 25S rRNA gene and	1	689	47.0247
GSLA383TR			356	545	47.156
GSLA385TR	At1g37060 Athila retroelment ORF 1, putative; protein id: At1g37060.1		0	685	31.6788
GSLA392TF			66	783	50.9579
GSLA393TR			356	701	54.3509
GSLA394TF			238	346	49.711
GSLA394TR			496	730	53.4247
GSLA402TF		gi|20467277|gb|AY056499.1| Pinus peuce 26S ribosomal RNA gene,	25	765	53.5948
GSLA402TR		gi|1171115|gb|U18629.1|VDU18629 Vandenboschia davallioides 18S rRNA	28	892	49.2152
GSLA414TF			275	854	45.6674
GSLA414TR			26	932	46.7811
GSLA417TF			107	890	48.0899
GSLA417TR	S23312 retrovirus-related polyprotein KAS-1 - Arabidopsis thaliana		0	896	45.6473
GSLA420TF	At5g32426 similar to polyprotein, putative; protein id: At5g32426.1		1	832	44.4712
GSLA427TF			29	943	37.2216
GSLA427TR			26	989	36.6026
GSLA436TF			77	680	45.4412
GSLA436TR			45	812	57.1429
GSLA440TR			405	840	49.1667
GSLA441TF			26	880	48.2955
GSLA441TR			206	888	51.5766
GSLA444TF			117	315	48.5714
GSLA444TR			129	206	48.0583
GSLA449TF			383	802	48.5037
GSLA449TR			496	856	39.7196
GSLA450TF			265	138	42.7536
GSLA450TR			372	449	48.5523
GSLA454TR	BAA81778 Similar to Transposon MAGGY gag and pol gene homologues.		1	958	43.1106
GSLA455TF	BAA22288 polyprotein [Oryza australiensis].		1	732	47.8142
GSLA458TR			42	877	44.4698
GSLA459TF	AF229252_1 reverse transcriptase [Picea glauca].		1	614	41.2052
GSLA460TF	AAD13304 polyprotein [Lycopersicon esculentum].		221	899	49.1657
GSLA472TF	AC084762_2 putative gag-pol polyprotein [Oryza sativa].		2	893	50.28
GSLA474TR			24	919	51.2514
GSLA476TF			171	939	48.7753
GSLA476TR			366	336	47.619
GSLA478TF		gi|12381824|emb|AJ271114.1|PWA271114 Pinus wallichiana partial 25S	22	934	58.3512
GSLA487TR			111	733	61.3915
GSLA490TF	AAD13304 polyprotein [Lycopersicon esculentum].		0	878	49.3166
GSLA490TR	AAD13304 polyprotein [Lycopersicon esculentum].		17	803	48.5679
GSLA495TF			234	556	56.295
GSLA515TR	AAD13304 polyprotein [Lycopersicon esculentum].		1	854	42.3888
GSLA519TF			323	747	50.7363
GSLA519TR			182	983	60.0203
GSLA523TF	AAC26250 contains similarity to reverse transcriptase (Pfam: rvt.hmm,		0	874	33.1808
GSLA526TF			98	369	44.4444
GSLA526TR			20	928	50
GSLA531TF	AAD13304 polyprotein [Lycopersicon esculentum].		33	690	47.3913
GSLA531TR	AAD13304 polyprotein [Lycopersicon esculentum].		26	782	50.3836
GSLA534TF	BAB86165 putative polyprotein [Oryza sativa (japonica		43	887	48.929
GSLA534TR	AAD13304 polyprotein [Lycopersicon esculentum].		35	798	46.1153
GSLA541TF			177	721	55.2011
GSLA547TF			303	787	43.8374
GSLA547TR			378	957	48.2759
GSLA556TF			429	561	50.8021
GSLA556TR			407	588	49.3197
GSLA561TF	BAC20009 putative polyprotein [Oryza sativa (japonica		1	896	32.7009
GSLA563TF			23	634	51.2618
GSLA563TR		gi|860739|emb|X78889.1|AR18SRR A.raddianum gene for 18S small subunit	20	828	54.4686
GSLA567TF	AC090714_21 putative polyprotein [Oryza sativa (japonica		0	747	32.5301
GSLA572TF			153	893	56.439
GSLA573TF			20	892	38.6771
GSLA573TR			29	928	37.5
GSLA574TF			371	662	48.1873
GSLA574TR			367	898	49.3318
GSLA575TF	AC087852_29 putative reverse transcriptase [Oryza sativa (japonica		1	965	50.7772
GSLA578TF			207	600	41.8333
GSLA578TR			425	533	50.469
GSLA580TF			22	664	48.1928
GSLA582TR	AC119149_14 Putative retroelement [Oryza sativa (japonica		0	960	41.25
GSLA583TF			425	964	49.7925
GSLA583TR			349	857	45.9743
GSLA585TF			64	127	47.2441
GSLA587TF			222	975	49.7436
GSLA587TR			224	867	59.8616
GSLA592TF			30	695	38.4173
GSLA592TR			28	846	41.0165
GSLA595TF			413	700	49.1429
GSLA601TF	AAN04923 Putative retroelement [Oryza sativa].		122	897	51.6165
GSLA601TR	AAN09860 putative polyprotein [Oryza sativa (japonica		145	772	50.3886
GSLA604TF			513	758	41.9525
GSLA604TR			297	760	44.2105
GSLA608TF	BAB01972 copia-like retrotransposable element [Arabidopsis		1	886	33.5214
GSLA611TF			301	804	46.1443
GSLA611TR			272	873	56.2428
GSLA612TF	AC093181_19 putative polyprotein [Oryza sativa (japonica		1	865	44.5087
GSLA618TF			119	854	52.5761
GSLA621TF			371	685	46.5693
GSLA621TR			435	810	50.8642
GSLA628TR			305	855	59.1813
GSLA629TF	AAD23707 putative retroelement pol polyprotein [Arabidopsis		0	886	40.4063
GSLA632TF	AC006228_13 F5J5.15 [Arabidopsis thaliana].; note= putative reverse		2	661	40.5446
GSLA640TF			419	825	48.4848
GSLA640TR			403	930	46.129
GSLA641TR	AAD13304 polyprotein [Lycopersicon esculentum].		155	899	51.168
GSLA646TR	AAK94516 gag-pol polyprotein [Hordeum vulgare].		1	847	36.7178
GSLA647TR	AC079935_16 Hypothetical protein with similarity to putative		1	925	25.8378
GSLA649TF		gi|20467277|gb|AY056499.1| Pinus peuce 26S ribosomal RNA gene,	30	826	55.3269
GSLA649TR		gi|1171115|gb|U18629.1|VDU18629 Vandenboschia davallioides 18S rRNA	28	768	50.1302
GSLA652TF			379	979	50.3575
GSLA652TR			434	892	49.5516
GSLA656TF			228	381	43.832
GSLA656TR			408	773	47.6067
GSLA663TF			463	724	39.5028
GSLA663TR			436	901	54.0511
GSLA668TF			418	820	48.0488
GSLA668TR			458	626	49.8403
GSLA673TF	AAD19359 polyprotein [Sorghum bicolor].		0	797	44.2911
GSLA676TF	BAB68011 putative polyprotein [Oryza sativa (japonica		132	839	46.7223
GSLA676TR			116	904	50.1106
GSLA677TF			414	788	49.3655
GSLA677TR			211	471	42.6752
GSLA683TF			113	393	60.0509
GSLA689TF	At2g01034 similar to putative retroelement pol polyprotein; protein		0	800	45.25
GSLA693TR	At2g01022 similar to putative retroelement pol polyprotein; protein	AP003337.from75340to79908 putative polyprotein	0	808	38.2426
GSLA705TF			415	870	47.7011
GSLA705TR			409	960	45.3125
GSLA707TF		gi|16131|emb|X52320.1|AT3RRNA Arabidopsis thaliana genes for 5.8S	23	746	61.3941
GSLA707TR		gi|488705|emb|Z33606.1|PR5SRRN4 P.radiata (5spr6) 5S ribosomal RNA	13	832	49.1587
GSLA713TF			220	913	49.6166
GSLA713TR			130	794	51.6373
GSLA723TF		gi|16565321|gb|AF313569.1|AF313569 Pteridium esculentum 18S ribosomal	25	942	49.4692
GSLA723TR		gi|16565318|gb|AF313566.1|AF313566 Botrychium virginianum 18S	19	724	52.2099
GSLA733TF	BAB17336 putative polyprotein [Oryza sativa (japonica		2	599	46.4107
GSLA735TF			25	875	48
GSLA736TF			23	817	53.7332
GSLA738TF	AC097446_8 Putative polyprotein [Oryza sativa (japonica		0	487	43.3265
GSLA739TF			122	830	49.8795
GSLA739TR			278	967	50.2585
GSLA741TF			454	780	49.8718
GSLA741TR			500	906	42.4945
GSLA746TF			226	684	58.9181
GSLA746TR		gi|488705|emb|Z33606.1|PR5SRRN4 P.radiata (5spr6) 5S ribosomal RNA	26	907	44.4322
GSLA759TF	AC090714_13 putative polyprotein [Oryza sativa (japonica		1	464	43.9655
GSLA761TR	AC087852_29 putative reverse transcriptase [Oryza sativa (japonica		1	869	54.3153
GSLA762TF	AAN08188 Putative retroelement [Oryza sativa (japonica		125	867	51.4418
GSLA762TR	AC079634_1 Putative retroelement [Oryza sativa].		153	845	50.6509
GSLA763TF			190	728	54.9451
GSLA763TR			115	770	50.5195
GSLA766TR	AAD13304 polyprotein [Lycopersicon esculentum].		5	758	48.285
GSLA767TF			254	778	38.6889
GSLA780TF			20	680	48.6765
GSLA786TF			363	904	48.8938
GSLA790TF		gi|20467277|gb|AY056499.1| Pinus peuce 26S ribosomal RNA gene,	34	685	55.6204
GSLA790TR		gi|10765099|gb|U18624.2|DAU18624 Dicksonia antarctica 18S ribosomal	24	664	50.1506
GSLAA01TF	AAD23707 putative retroelement pol polyprotein [Arabidopsis		0	1047	46.2273
GSLAA03TF			134	874	53.3181
GSLAA03TR	AAD13304 polyprotein [Lycopersicon esculentum].		136	881	50.6243
GSLAA10TF	AAD13304 polyprotein [Lycopersicon esculentum].		1	867	42.2145
GSLAA19TF			108	857	57.4096
GSLAA19TR			148	958	50.6263
GSLAA27TR	AAD37020 putative retroelement pol polyprotein [Arabidopsis		1	965	39.7927
GSLAA31TR			294	890	53.1461
GSLAA35TR			376	987	46.8085
GSLAA41TR			21	983	51.4751
GSLAA42TF			90	796	48.4925
GSLAA52TF			504	1020	38.4314
GSLAA52TR			361	1029	45.3839
GSLAA54TR	AC092390_4 putative polyprotein [Oryza sativa].	AP003768.from72846to77129 probably inactive due to stop codons in	1	680	44.2647
GSLAA59TF			204	906	59.9338
GSLAA59TR			270	906	50.7726
GSLAA61TF			362	81	65.4321
GSLAA62TF	At2g01026 similar to putative retroelement pol polyprotein; protein		34	925	48.973
GSLAA62TR	BAB03109 retroelement pol polyprotein [Arabidopsis thaliana].		9	1091	43.2631
GSLAA66TF			178	892	48.7668
GSLAA66TR			302	982	45.9267
GSLAA71TF	At2g01034 similar to putative retroelement pol polyprotein; protein		47	999	46.2462
GSLAA71TR			295	841	56.5993
GSLAA80TF	AC087852_29 putative reverse transcriptase [Oryza sativa (japonica		1	963	55.5556
GSLAA81TR	AC022352_18 Putative retroelement [Oryza sativa].		127	945	49.6296
GSLAA83TF			113	814	48.8943
GSLAA86TF			338	1018	39.6857
GSLAA90TF			216	943	47.614
GSLAA90TR			208	1013	49.4571
GSLAA93TR			39	1019	31.4033
Low-Copy
Read name	Assembled EST hit	Known gene hit	Number of its in genome	Read length	% CG	NIAA hit	Species	Hit details
GSLA001TF		CAA43646 P-glycoprotein [Arabidopsis thaliana].; gene= atpgp1;	1	863	48.0881	Multidrug resistance protein 1 (P-glycoprotein 1) (AtPgp1).	Arabidopsis thaliana	SP|Q9ZR72|MDR1 ARATH
GSLA001TR			2	547	53.1993	-	-	-
GSLA002TR			0	134	48.5075	-	-	-
GSLA003TF	1580274:6		1	919	49.9456	unknown protein	Arabidopsis thaliana	RF|NP 974201.1|42572213|NC 003074
GSLA003TR	1580274:6	S72453 secA protein precursor - garden pea.	1	792	44.5707	Preprotein translocase subunit secA, chloroplast precursor.	Spinacia oleracea	SP|Q36795|SECA SPIOL
GSLA004TF		At4g39050 kinesin-related protein; protein id: At4g39050.1	1	849	51.2367	-	-	-
GSLA004TR			1	770	44.5455	-	-	-
GSLA005TF			1	750	44.4	-	-	-
GSLA006TF		CAD22576 nodulation receptor kinase [Lotus japonicus].; gene= NORK	1	860	43.7209	-	-	-
GSLA006TR			1	914	57.221	-	-	-
GSLA007TR			1	572	35.1399	-	-	-
GSLA008TR			3	692	53.4682	-	-	-
GSLA009TF			1	856	56.5421	-	-	-
GSLA009TR			1	842	47.3872	-	-	-
GSLA010TF			1	896	50.8929	-	-	-
GSLA010TR			1	779	38.5109	-	-	-
GSLA011TR			1	816	47.1814	CG40166-PA.3	Drosophila melanogaster	RF|NP 001015205.1|62862116|NM 001015205
GSLA012TF			1	878	30.2961	-	-	-
GSLA012TR			2	678	54.5723	methyl sulfoxide reductase	Brachypodium sylvaticum	GB|ABL85029.1|119638438|EF059989
GSLA013TF			5	854	22.8337	-	-	-
GSLA014TF			1	992	33.2661	-	-	-
GSLA014TR	1586442:1		1	677	52.1418	-	-	-
GSLA015TF	1583013:1		1	773	51.229	Putative quinone oxidoreductase	Oryza sativa (japonica cultivar-group)	GB|AAK98702.1|15451578|AC069158
GSLA015TR			1	780	44.6154	-	-	-
GSLA016TF			1	910	39.2308	-	-	-
GSLA016TR			1	803	37.609	-	-	-
GSLA018TF	1592835:1		1	833	47.419	Nucleotide sugar epimerase-like protein (UDP-D-glucuronate 4- epimerase) (EC 5.1.3.6) contains InterPro domain(s): IPR008089, IPR001509 has GO asignment(s): GO:0003824, GO:0005975, GO:0009225 similar to Q9M0B6 supported by AK071654	Oryza sativa (japonica cultivar-group)	RF|NP 001048359.1|115449159|NM 001054894
GSLA018TR			1	842	54.5131	-	-	-
GSLA019TF	1584886:34	AAL40914 phospholipid hydroperoxide glutathione peroxidase	2	788	46.1929	putative phospholipid hydroperoxide glutathione peroxidase	Cicer arietinum	GB|CAD31839.1|21068666|AJ487466
GSLA019TR			1	735	47.483	-	-	-
GSLA021TF	1589501:2		16	436	53.8991	-	-	-
GSLA021TR	1589501:1		5	310	56.129	-	-	-
GSLA023TF	1580951:4		1	844	46.327	syntaxin-like protein	Solanum tuberosum	GB|ABA46757.1|76573305|DQ200364
GSLA023TR			1	766	52.611	-	-	-
GSLA024TF			1	862	40.9513	-	-	-
GSLA024TR			2	656	45.122	Postsynaptic protein CRIPT ab initio prediction with EST support similar to Q792Q4	Oryza sativa (japonica cultivar-group)	RF|NP 001061168.1|115475143|NC 008401
GSLA025TF	1583870:3	At1g08660 sialyltransferase family; protein id: At1g08660.1	3	899	46.1624	sialyltransferase-like protein	Solanum tuberosum	GB|CAJ15155.1|70663512|AM048828
GSLA025TR			2	750	47.7333	-	-	-
GSLA026TF			1	976	49.3852	-	-	-
GSLA026TR			1	824	43.4466	-	-	-
GSLA027TF			1	867	44.9827	-	-	-
GSLA027TR			0	747	44.1767	-	-	-
GSLA028TF			0	912	52.9605	-	-	-
GSLA028TR			0	797	46.675	-	-	-
GSLA029TF			1	825	58.303	TPR-like domain containing protein contains InterPro domain(s): IPR002885, IPR008940, IPR008941 supported by AK073159	Oryza sativa (japonica cultivar-group)	RF|NP 001049485.1|115451769|NC 008396
GSLA029TR			1	755	31.9205	-	-	-
GSLA030TF	1589501:2		11	823	57.1081	-	-	-
GSLA030TR	1589501:1		6	712	59.9719	-	-	-
GSLA031TR			1	737	40.0271	-	-	-
GSLA032TF			1	945	48.6772	-	-	-
GSLA032TR			1	581	39.4148	-	-	-
GSLA033TR			1	618	46.6019	-	-	-
GSLA034TF			1	964	35.6846	-	-	-
GSLA034TR			0	817	39.2901	hypothetical protein	Plasmodium chabaudi chabaudi	RF|XP 740708.1|70940635|NW 873566
GSLA036TF			1	873	46.9645	-	-	-
GSLA037TF			0	887	45.3213	Putative protein ycf1 (ORF1601).	Selaginella uncinata	SP|Q2WGD3|YCF1 SELUN
GSLA038TF		T02053 S-receptor kinase (EC 2.7.1.-) KIK1 precursor - maize.;	1	826	54.9637	Systemin receptor SR160 precursor (EC 2.7.11.1) (Brassinosteroid LRRreceptor kinase).	Solanum peruvianum	SP|Q8L899|BRI1 SOLPE
GSLA038TR		CAC38729 RKS11 cDNA [Arabidopsis thaliana].; name= RKS11 cDNA	1	824	53.2767	-	-	-
GSLA039TF			1	828	42.7536	-	-	-
GSLA039TR			1	681	38.1791	-	-	-
GSLA040TF			1	836	40.6699	-	-	-
GSLA040TR			1	650	43.3846	-	-	-
GSLA041TF	1588582:2		1	728	45.467	-	-	-
GSLA041TR			2	668	42.515	-	-	-
GSLA042TF			1	803	42.5903	-	-	-
GSLA042TR			2	546	34.7985	-	-	-
GSLA043TF			0	840	43.4524	-	-	-
GSLA045TF			1	902	36.1419	-	-	-
GSLA045TR			0	857	31.0385	-	-	-
GSLA046TR			2	167	57.485	photosystem I subunit IX	Selaginella uncinata	GB|BAE00212.1|67968312|AB197035
GSLA047TF			1	989	46.815	-	-	-
GSLA047TR	1582459:7	CAC37634 catalase 1 [Pinus pinea].; gene= cat1	1	813	50.1845	catalase 1	Zantedeschia aethiopica	GB|AAF19965.1|6635734|AF207906
GSLA049TF			0	897	29.6544	-	-	-
GSLA049TR			0	739	37.4831	-	-	-
GSLA051TF			0	884	39.3665	-	-	-
GSLA052TF			1	853	53.8101	-	-	-
GSLA052TR			1	748	43.4492	-	-	-
GSLA053TF		AF429985_1 arabinosidase ARA-1 [Lycopersicon esculentum].; note=	1	874	43.5927	Arabinoxylan arabinofuranohydrolase isoenzyme AXAH-I The start codon is not identified. contains InterPro domain(s): IPR010720, IPR008979 similar to Q9ATV8 supported by AK103721	Oryza sativa (japonica cultivar-group)	RF|NP 001066063.1|115487152|NM 001072595
GSLA053TR	1586374:3		1	854	45.9016	-	-	-
GSLA054TF	1588698:2		1	891	49.1582	Heat shock protein DnaJ, N-terminal domain containing protein contains InterPro domain(s): IPR001623 supported by AK122157	Oryza sativa (japonica cultivar-group)	RF|NP 001051299.1|115455397|NC 008396
GSLA054TR			1	570	52.9825	-	-	-
GSLA055TF			2	815	45.7669	-	-	-
GSLA055TR			1	646	54.1796	1-phosphatidylinositol-4-phosphate 5-kinase/ ATP binding	Arabidopsis thaliana	RF|NP 188044.1|15231820|NC 003074
GSLA057TF			1	872	37.0413	-	-	-
GSLA057TR			2	855	26.7836	-	-	-
GSLA058TF			0	812	37.6847	-	-	-
GSLA058TR			0	726	37.0523	-	-	-
GSLA061TR			1	726	51.2397	-	-	-
GSLA062TF			1	965	46.8394	-	-	-
GSLA063TF			0	819	55.3114	hypothetical protein	Aspergillus nidulans FGSC A4	RF|XP 658414.1|67517059|XM 653322
GSLA063TR			0	715	54.1259	unnamed protein product; predicted protein	Aspergillus oryzae	GB|BAE57619.1|83767480|AP007155
GSLA064TF	1582371:2		1	890	52.0225	EMB2261	Arabidopsis thaliana	RF|NP 190486.2|30693150|NC 003074
GSLA064TR			1	738	46.206	-	-	-
GSLA065TF			0	269	40.8922	-	-	-
GSLA065TR			1	131	40.458	-	-	-
GSLA066TF	1589421:1		1	882	45.5782	-	-	-
GSLA066TR			2	786	29.5165	-	-	-
GSLA067TF			0	933	30.1179	-	-	-
GSLA067TR	1583267:2	CAC79651 threonyl-tRNA synthetase [Oryza sativa (japonica	1	795	42.5157	ENSANGP00000021424	Anopheles gambiae str. PEST	RF|XP 319682.3|118791295|XM 319682
GSLA068TF	1586362:1		2	937	48.5592	signal transducer	Arabidopsis thaliana	RF|NP 568079.1|18420587|NC 003075
GSLA068TR			2	817	39.5349	-	-	-
GSLA069TF	1580969:3	BAB08263 ornithine aminotransferase [Arabidopsis thaliana].; note=	1	952	47.8992	putative ornithine aminotransferase	Pinus sylvestris	GB|CAJ76070.1|91680594|AM228955
GSLA069TR	1581812:1	At5g27950 kinesin-related protein; protein id: At5g27950.1	1	794	45.466	BY-2 kinesin-like protein 5	Nicotiana tabacum	GB|BAB40709.1|13536981|AB003037
GSLA070TF	1584472:1		0	944	45.6568	UDP-apiose/xylose synthase	Solanum tuberosum	GB|ABC75032.1|85718018|DQ345778
GSLA070TR	1584114:1	AAM63262 enhanced disease susceptibility 5 [Arabidopsis thaliana].	1	781	44.6863	conserved hypothetical protein	Medicago truncatula	GB|ABE88800.1|92887282|AC149293
GSLA071TF	1583261:4		1	883	50.3964	Regulator of chromosome condensation/beta-lactamase-inhibitor protein II	Medicago truncatula	GB|ABD28429.2|124359292|AC148816
GSLA071TR			1	749	48.8652	-	-	-
GSLA073TF			1	863	47.1611	-	-	-
GSLA073TR			1	376	42.2872	-	-	-
GSLA074TF			1	941	41.8704	-	-	-
GSLA074TR		BAB62844 CDK-activating kinase 3 [Arabidopsis thaliana].; gene=	2	796	45.4774	-	-	-
GSLA075TR			0	837	38.2318	-	-	-
GSLA076TF			0	867	41.2918	-	-	-
GSLA076TR			7	853	40.9144	-	-	-
GSLA077TF	1582320:7	AAK83587 AT4g26270/T25K17_80 [Arabidopsis thaliana].; note=	1	820	44.7561	Phosphofructokinase family protein contains InterPro domain(s): IPR000023 has GO asignment(s): GO:0003872, GO:0005945, GO:0006096 supported by AK071371	Oryza sativa (japonica cultivar-group)	RF|NP 001063175.1|115479163|NC 008402
GSLA077TR	1582320:4	CAA53567 RS16 protein, 40S subunit [Gossypium hirsutum].	1	460	58.0435	40S ribosomal protein S16.	Gossypium hirsutum	SP|P46293|RS16 GOSHI
GSLA079TF			7	836	38.5167	-	-	-
GSLA079TR	1586164:1		8	818	51.3447	-	-	-
GSLA080TR			1	802	54.9875	-	-	-
GSLA081TF			1	796	42.7136	-	-	-
GSLA081TR		CAA09694 lanatoside 15'-O-acetylesterase [Digitalis lanata].	1	764	55.1047	-	-	-
GSLA082TF			1	911	28.6498	-	-	-
GSLA082TR			2	786	41.9847	-	-	-
GSLA083TF			16	719	44.7844	-	-	-
GSLA085TF			1	873	39.2898	-	-	-
GSLA085TR			2	834	33.9329	-	-	-
GSLA086TF			1	916	43.9956	-	-	-
GSLA086TR	1590235:1	AAC39513 auxin transport protein EIR1 [Arabidopsis thaliana].;	1	914	60.2845	putative auxin transport protein	Physcomitrella patens	GB|CAD56980.1|55859521|AJ517429
GSLA087TF	1585042:1	BAA96091 sodium sulfate or dicarboxylate transporter [Arabidopsis	1	910	60.8791	sodium/dicarboxylic cotransporter, putative	Brassica oleracea	GB|ABD64928.1|89257436|AC183493
GSLA087TR			1	853	26.612	-	-	-
GSLA092TF			2	928	51.9397	-	-	-
GSLA094TF			1	810	42.5926	-	-	-
GSLA095TF			0	745	37.1812	-	-	-
GSLA095TR			0	686	44.7522	-	-	-
GSLA096TF		BAA21619 ATMYB4 [Arabidopsis thaliana].; gene= Atmyb4	1	753	54.5817	MYB transcription factor contains InterPro domain(s): IPR001005, IPR009057 has GO asignment(s): GO:0003677, GO:0005634 similar to Q9LVL0 supported by AK111803	Oryza sativa (japonica cultivar-group)	RF|NP 001042773.1|115436030|NC 008394
GSLA096TR			1	667	48.7256	-	-	-
GSLA101TF	1586345:1		1	850	47.6471	-	-	-
GSLA101TR	1586345:1	T08978 serine proteinase homolog F6G3.50 - Arabidopsis thaliana.	1	166	55.4217	-	-	-
GSLA102TR			0	68	38.2353	-	-	-
GSLA103TF			2	885	40.226	-	-	-
GSLA104TR			1	887	44.1939	-	-	-
GSLA105TF	1580194:1	CAB10242 germin precursor oxalate oxidase [Arabidopsis thaliana].;	1	871	58.209	germin-like protein 2	Picea abies	GB|AAV31747.1|54288738|AY639591
GSLA105TR	1582208:2	BAB02453 abscisic acid responsive elements-binding factor	1	852	58.5681	putative ripening-related bZIP protein	Vitis vinifera	GB|CAB85632.1|7406677|AJ237992
GSLA106TF		CAA76145 neutral invertase [Daucus carota].	1	941	54.9416	Plant neutral invertase family protein contains InterPro domain(s): IPR006937, IPR008928 supported by AK065562	Oryza sativa (japonica cultivar-group)	RF|NP 001052830.1|115458460|NC 008397
GSLA106TR		CAA40362 H1 histone [Zea mays].; gene= H1	3	948	54.6414	histone H1	Vicia faba	GB|AAP31305.1|30420970|AY237958
GSLA107TF		AAA91034 nodulin.; gene= ENOD8	1	776	49.4845	-	-	-
GSLA107TR		AF072533_1 pepper esterase [Capsicum annuum].; gene= PepEST	1	468	61.7521	putative PrMC3	Oryza sativa (japonica cultivar-group)	GB|BAD35310.1|51090388|AP003525
GSLA109TF		T06696 lipase homolog T29H11.20 - Arabidopsis thaliana.	2	883	43.0351	Probable mitochondrial saccharopine dehydrogenase At5g39410(EC 1.5.1.9) (SDH).	Arabidopsis thaliana	SP|Q8LGI2|SCPDH ARATH
GSLA109TR			1	901	29.7447	-	-	-
GSLA111TF			0	832	56.9712	-	-	-
GSLA111TR			0	857	53.909	hypothetical protein	Magnaporthe grisea 70-15	RF|XP 359788.1|39940502|XM 359788
GSLA112TF			0	678	37.9056	-	-	-
GSLA112TR			1	565	44.7788	-	-	-
GSLA113TF			1	897	29.097	-	-	-
GSLA113TR	1587966:1		0	804	35.8209	-	-	-
GSLA114TF		CAA71277 P-glycoprotein-2 [Arabidopsis thaliana].; gene= pgp2	1	796	53.0151	notfound	notfound	GB|CAC09461.2|90399107|AL442112
GSLA114TR	1587516:2	CAA43646 P-glycoprotein [Arabidopsis thaliana].; gene= atpgp1; note=	1	396	62.3737	Multidrug resistance protein 11 (P-glycoprotein 19).	Arabidopsis thaliana	SP|Q9LJX0|MDR11 ARATH
GSLA116TF	1585528:2		1	910	47.5824	Tetratricopeptide-like helical	Medicago truncatula	GB|ABE78309.1|92868238|AC124963
GSLA116TR		AAL47575 symbiosis-related protein [Daucus carota].	1	862	53.2483	glycosyltransferase	Medicago truncatula	GB|CAI30145.1|56409840|AJ867391
GSLA119TF		AF362949_1 endo-beta-1,4-glucanase precursor [Nicotiana tabacum].;	1	754	51.9894	endo-beta-1,4-glucanase precursor	Nicotiana tabacum	GB|AAL30454.1|16903353|AF362949
GSLA119TR	1587488:1	AF218845_1 fructose-1,6-bisphosphatase [Porteresia coarctata].;	1	806	43.9206	fructose 1,6-bisphosphatase	Brassica rapa subsp. pekinensis	GB|AAZ86538.1|73811203|DQ165552
GSLA120TF			1	892	59.417	putative pentatricopeptide (PPR) repeat-containing protein	Oryza sativa (japonica cultivar-group)	GB|BAD38052.1|51535971|AP005412
GSLA120TR			1	878	37.5854	-	-	-
GSLA121TF			2	887	38.2187	-	-	-
GSLA121TR			2	910	37.033	-	-	-
GSLA122TF			0	876	46.1187	-	-	-
GSLA122TR		AAC32034 peptide transporter [Hordeum vulgare].; name= PTR1; gene=	1	893	56.103	TGF-beta receptor, type I/II extracellular region	Medicago truncatula	GB|ABE79510.1|92870175|AC140547
GSLA123TF	1588999:1		1	827	46.9166	unknown protein	Arabidopsis thaliana	RF|NP 191707.2|30695425|NC 003074
GSLA123TR			1	805	47.4534	-	-	-
GSLA125TF			0	907	31.753	-	-	-
GSLA125TR			1	885	34.2373	-	-	-
GSLA126TF			0	378	60.8466	Serine-rich adhesin for platelets precursor (Staphylococcus aureussurface protein A).	Staphylococcus aureus subsp. aureus MW2	SP|Q8NUJ3|SRAP STAAW
GSLA126TR			1	458	40.8297	-	-	-
GSLA127TF		T06699 zinc finger protein T29H11.50 - Arabidopsis thaliana.	1	918	52.3965	Transcription factor jumonji, jmjC; Transcription factor jumonji, JmjN; Zinc finger, C2H2-type	Medicago truncatula	GB|ABE87817.1|92885511|AC144928
GSLA127TR			1	794	45.5919	-	-	-
GSLA131TF			0	876	47.4886	Putative protein ycf1 (ORF1601).	Selaginella uncinata	SP|Q2WGD3|YCF1 SELUN
GSLA131TR			1	831	46.8111	Putative protein ycf1 (ORF1601).	Selaginella uncinata	SP|Q2WGD3|YCF1 SELUN
GSLA132TR			1	1006	26.1431	-	-	-
GSLA133TF			1	735	55.5102	-	-	-
GSLA133TR		AAG09228 COP alpha homolog [Triticum aestivum].; note= cold stress	1	827	42.0798	protein transporter/ transporter	Arabidopsis thaliana	RF|NP 176393.1|15220684|NC 003070
GSLA134TF			8	471	65.6051	-	-	-
GSLA135TF			1	960	54.6875	-	-	-
GSLA135TR	1582419:1	CAB81605 sedoheptulose-bisphosphatase precursor [Arabidopsis	1	894	51.1186	Sedoheptulose-1,7-bisphosphatase, chloroplast precursor (EC 3.1.3.37)(Sedoheptulose-bisphosphatase) (SBPase) (SED(1,7)P2ase).	Triticum aestivum	SP|P46285|S17P WHEAT
GSLA136TF			1	629	32.4324	-	-	-
GSLA136TR			5	92	53.2609	-	-	-
GSLA137TF	1588866:1		2	695	46.3309	Putative protein ycf1 (ORF1601).	Selaginella uncinata	SP|Q2WGD3|YCF1 SELUN
GSLA137TR			2	775	46.0645	Putative protein ycf1 (ORF1601).	Selaginella uncinata	SP|Q2WGD3|YCF1 SELUN
GSLA138TF			0	969	42.4149	-	-	-
GSLA138TR			1	884	41.2896	-	-	-
GSLA139TR			1	662	56.1934	-	-	-
GSLA140TF			1	850	49.1765	Plant-specific FAD-dependent oxidoreductase family protein contains InterPro domain(s): IPR006094, IPR010030 has GO asignment(s): GO:0006118 supported by AK109527	Oryza sativa (japonica cultivar-group)	RF|NP 001050492.1|115453783|NC 008396
GSLA140TR			1	920	46.6304	-	-	-
GSLA142TF			1	643	21.6174	-	-	-
GSLA144TF			3	130	49.2308	-	-	-
GSLA144TR	1581681:1		1	751	52.1971	-	-	-
GSLA146TF			2	808	47.5248	-	-	-
GSLA148TR			1	728	27.1978	-	-	-
GSLA149TF			1	805	39.0062	-	-	-
GSLA149TR			1	786	37.659	-	-	-
GSLA150TF			1	955	45.1309	-	-	-
GSLA150TR			2	929	48.6545	-	-	-
GSLA151TF			1	904	44.9115	-	-	-
GSLA151TR	1588059:1	T04710 peroxidase (EC 1.11.1.7) F19F18.20 - Arabidopsis thaliana.	1	889	60.7424	Haem peroxidase, plant/fungal/bacterial	Medicago truncatula	GB|ABE92699.1|92895421|AC153001
GSLA152TF			1	867	47.9815	-	-	-
GSLA154TF	1582572:1		1	777	52.7671	-	-	-
GSLA154TR		CAC87644 alcohol oxidase [Arabidopsis thaliana].; gene= fao4b	1	799	68.0851	disulfide oxidoreductase/ electron carrier	Arabidopsis thaliana	RF|NP 566729.1|18403753|NC 003074
GSLA155TF			8	827	50.5441	-	-	-
GSLA155TR			1	728	46.8407	-	-	-
GSLA156TF	1588866:1		1	888	48.6486	-	-	-
GSLA158TR			0	790	37.7215	-	-	-
GSLA160TR	1581511:1	CAA80684 ribosomal protein S18A [Arabidopsis thaliana].	1	749	47.263	40S ribosomal protein S18.	Arabidopsis thaliana	SP|P34788|RS18 ARATH
GSLA161TF	1580733:3	T02045 kinase associated protein phosphatase - maize.	1	933	47.5884	Kinase-associated protein phosphatase (EC 3.1.3.16).	Arabidopsis thaliana	SP|P46014|KAPP ARATH
GSLA162TF			1	877	42.6454	-	-	-
GSLA162TR	1580634:9		1	988	51.0121	-	-	-
GSLA163TF			1	812	52.5862	-	-	-
GSLA163TR			1	549	45.7195	ATP binding	Arabidopsis thaliana	RF|NP 671778.1|22325483|NC 003071
GSLA164TF			1	896	59.4866	-	-	-
GSLA164TR	1585802:1		1	843	57.2954	-	-	-
GSLA166TF			1	751	35.2863	-	-	-
GSLA166TR			4	806	50.6203	-	-	-
GSLA167TR			0	993	42.4975	-	-	-
GSLA168TF		At3g54230 RRM-containing protein; protein id: At3g54230.1	1	853	53.4584	nucleic acid binding	Arabidopsis thaliana	RF|NP 190991.2|79444306|NC 003074
GSLA168TR		BAB08759 glucose-6-phosphate/phosphate translocator [Arabidopsis	1	834	58.8729	Glucose-6-phosphate/phosphate translocator 1, chloroplast precursor.	Arabidopsis thaliana	SP|Q9M5A9|GPT1 ARATH
GSLA170TR			0	828	42.3913	-	-	-
GSLA171TF			2	64	60.9375	-	-	-
GSLA171TR			0	102	44.1176	-	-	-
GSLA172TF	1580435:2		1	803	43.0884	RNA binding	Arabidopsis thaliana	RF|NP 178208.1|15220892|NC 003070
GSLA172TR	1581796:2	T04610 protein phosphatase 2C homolog F20O9.80 - Arabidopsis	1	919	54.951	unknown protein	Arabidopsis thaliana	RF|NP 563993.1|18394335|NC 003070
GSLA174TF			1	975	51.3846	-	-	-
GSLA174TR			1	932	53.6481	hypothetical protein	Medicago truncatula	GB|ABE80149.1|92870988|AC139526
GSLA175TF			1	849	47.3498	-	-	-
GSLA175TR			1	824	43.8107	-	-	-
GSLA177TR			6	843	37.6038	-	-	-
GSLA179TF			9	913	46.4403	-	-	-
GSLA179TR			8	966	37.4741	-	-	-
GSLA182TR			9	147	44.2177	-	-	-
GSLA183TF		BAA13101 N-ethylmaleimide sensitive fusion protein [Nicotiana	0	795	41.6352	N-ethylmaleimide sensitive fusion protein	Nicotiana tabacum	GB|BAA13101.1|1449179|D86506
GSLA183TR	1589421:1		1	738	42.2764	-	-	-
GSLA184TF			0	721	48.9598	hypothetical protein	Ustilago maydis 521	RF|XP 760305.1|71020149|XM 755212
GSLA184TR			0	716	48.743	-	-	-
GSLA185TR			1	873	31.0424	-	-	-
GSLA186TF		At5g64220 calmodulin-binding protein; protein id: At5g64220.1	1	938	47.1215	Anther ethylene-upregulated protein ER1 (Fragment) contains InterPro domain(s): IPR002110, IPR000048, IPR005559 similar to Q9FQ93 supported by AK066651	Oryza sativa (japonica cultivar-group)	RF|NP 001049230.1|115451259|NC 008396
GSLA186TR			1	913	35.3779	-	-	-
GSLA187TF			1	720	36.8056	-	-	-
GSLA187TR	1583789:2		1	925	49.9459	-	-	-
GSLA188TF		CAC09378 cDNA~Mango alcohol acyl transferase [Mangifera indica].;	2	945	55.2381	-	-	-
GSLA188TR		BAB55874 response regulator 9 [Zea mays].; gene= ZmRR9	1	822	54.8662	response regulator 9	Zea mays	GB|BAB55874.1|14189890|AB062095
GSLA189TF			3	133	41.3534	-	-	-
GSLA189TR			2	514	52.3346	-	-	-
GSLA190TF			1	947	39.0707	-	-	-
GSLA190TR			0	884	42.4208	-	-	-
GSLA191TF			4	921	28.4473	-	-	-
GSLA191TR			1	892	44.3946	-	-	-
GSLA192TF			1	915	46.3388	-	-	-
GSLA192TR	1582556:2		1	888	55.6306	-	-	-
GSLA194TR			1	745	46.443	Putative protein ycf1 (ORF1601).	Selaginella uncinata	SP|Q2WGD3|YCF1 SELUN
GSLA195TF			1	685	33.5766	-	-	-
GSLA195TR			1	768	50.651	-	-	-
GSLA196TF			3	877	28.6203	hypothetical protein	Streptomyces avermitilis MA-4680	RF|NP 821958.1|29827324|NC 003155
GSLA201TF			0	811	39.5808	-	-	-
GSLA201TR			1	695	54.3885	-	-	-
GSLA202TF	1580610:2	AF185578_1 GYMNOS/PICKLE [Arabidopsis thaliana].; name= Mi-2 like;	1	943	42.7359	CHD3-type chromatin remodeling factor PICKLE (EC 3.6.1.-) (ProteinGYMNOS).	Arabidopsis thaliana	SP|Q9S775|PKL ARATH
GSLA202TR		AF185578_1 GYMNOS/PICKLE [Arabidopsis thaliana].; name= Mi-2 like;	1	806	39.33	CHD3-type chromatin remodeling factor PICKLE (EC 3.6.1.-) (ProteinGYMNOS).	Arabidopsis thaliana	SP|Q9S775|PKL ARATH
GSLA203TF			1	967	34.6432	-	-	-
GSLA203TR			1	848	45.283	CG40323-PB.3	Drosophila melanogaster	RF|NP 001015110.1|62861926|NM 001015110
GSLA204TF			1	769	51.6255	-	-	-
GSLA204TR	1585401:1		1	917	58.8877	putative membrane protein	Emiliania huxleyi virus 86	RF|YP 294122.1|73852838|NC 007346
GSLA205TF		AAC19352 extra-large G-protein [Arabidopsis thaliana].; gene= XLG	1	820	47.439	guanyl nucleotide binding	Arabidopsis thaliana	RF|NP 849737.1|30692624|NC 003070
GSLA205TR			1	868	46.5438	-	-	-
GSLA206TF			1	893	46.1366	-	-	-
GSLA206TR	1591787:1	ERD2_PETHY ER lumen protein retaining receptor (HDEL receptor)	1	893	46.2486	ER lumen protein retaining receptor (HDEL receptor) (PGP169-12) contains InterPro domain(s): IPR000133 has GO asignment(s): GO:0004872, GO:0015031, GO:0016021 similar to Q9ZTN2 supported by AK065994	Oryza sativa (japonica cultivar-group)	RF|NP 001067881.1|115485475|NC 008404
GSLA207TF			1	799	43.6796	-	-	-
GSLA207TR	1589324:1		1	749	53.8051	-	-	-
GSLA209TF	1581425:2	CAC12826 malate dehydrogenase [Nicotiana tabacum].; gene= md1	0	843	43.1791	malate dehydrogenase-like protein	Solanum tuberosum	GB|ABC01890.1|83283965|DQ294258
GSLA211TF			1	811	46.2392	-	-	-
GSLA211TR			1	770	51.8182	unknown protein	Arabidopsis thaliana	RF|NP 181048.1|15226879|NC 003071
GSLA213TF			1	833	45.4982	hypothetical protein	Selaginella uncinata	GB|BAE00197.1|67968297|AB197035
GSLA213TR			0	806	47.6427	hypothetical protein	Selaginella uncinata	GB|BAE00197.1|67968297|AB197035
GSLA214TF			2	844	49.6445	-	-	-
GSLA215TF			0	271	50.1845	maturase K	Selaginella uncinata	GB|BAE00195.1|67968295|AB197035
GSLA215TR			0	156	49.359	-	-	-
GSLA216TF	1592402:2		1	925	42.7027	-	-	-
GSLA216TR			1	862	39.3271	-	-	-
GSLA218TF			2	905	53.7017	-	-	-
GSLA218TR		CAC09049 cDNA~Citrus limon alcohol acyl transferase.; name= cDNA	2	845	51.9527	-	-	-
GSLA219TF			1	869	33.4868	-	-	-
GSLA219TR	1592021:2		1	761	36.6623	-	-	-
GSLA220TF	1590252:1		1	927	52.4272	chloroplast post-illumination chlorophyll fluorescence increase protein	Zea mays	GB|ABI51593.1|114149947|DQ854728
GSLA220TR	1592356:1	AF122051_1 tuber-specific and sucrose-responsive element binding	1	836	57.5359	R2R3-MYB transcription factor MYB7	Pinus taeda	GB|ABD60281.1|89058604|DQ399058
GSLA221TR	1581164:1	CAA58776 NADP-dependent malate dehydrogenase [Selaginella	1	774	47.1576	NADP-dependent malate dehydrogenase	Selaginella martensii	GB|CAA58776.1|5420036|X83924
GSLA222TR	1580378:3		1	732	61.3388	-	-	-
GSLA223TF			1	847	52.4203	-	-	-
GSLA223TR			1	816	42.2794	-	-	-
GSLA225TF			1	966	37.9917	-	-	-
GSLA226TF			2	826	50.3632	hypothetical protein	Selaginella uncinata	GB|BAE00197.1|67968297|AB197035
GSLA226TR			0	706	49.4334	-	-	-
GSLA227TR			1	800	31.5	-	-	-
GSLA228TF	1580192:3	T01391 WD-repeat protein T4I9.10 - Arabidopsis thaliana.	2	949	45.7323	-	-	-
GSLA228TR	1580192:3	T01391 WD-repeat protein T4I9.10 - Arabidopsis thaliana.	1	833	49.0996	-	-	-
GSLA230TR			1	943	32.1315	-	-	-
GSLA231TF			1	969	51.0836	unknown protein	Arabidopsis thaliana	RF|NP 195085.1|15235000|NC 003075
GSLA231TR	1580871:2	BAB01059 pyruvate kinase [Arabidopsis thaliana].; note=	2	920	48.1522	pyruvate kinase	Arabidopsis thaliana	RF|NP 566976.1|18409740|NC 003074
GSLA232TF	1582626:2		2	928	47.5216	-	-	-
GSLA232TR			1	793	34.5523	-	-	-
GSLA233TF	1583230:5	CAC86919 allene oxide synthase [Physcomitrella patens].; gene= aos;	1	824	57.1602	Cytochrome P450 74A, chloroplast precursor (EC 4.2.1.92) (Allene oxidesynthase) (Hydroperoxide dehydrase).	Linum usitatissimum	SP|P48417|CP74 LINUS
GSLA233TR	1583230:1	AAD10237 TATA-box binding protein [Phaseolus vulgaris].; gene=	1	761	44.4152	TATA-box binding protein	Phaseolus vulgaris	GB|AAD10238.1|4102725|AF015785
GSLA234TF			1	77	50.6494	-	-	-
GSLA234TR			1	165	44.8485	-	-	-
GSLA235TF			1	917	43.6205	-	-	-
GSLA235TR			1	864	38.7731	-	-	-
GSLA239TF			0	309	31.068	-	-	-
GSLA239TR			1	637	34.8509	-	-	-
GSLA240TF	1582340:2	AAK62346 elicitor-inducible cytochrome P450 [Nicotiana tabacum].;	2	945	49.2063	-	-	-
GSLA241TR			1	798	41.3534	-	-	-
GSLA243TF	1586431:1		1	915	44.0437	Conserved hypothetical protein supported by AK110418	Oryza sativa (japonica cultivar-group)	RF|NP 001046085.1|115444611|NC 008395
GSLA243TR			1	895	52.2905	unknown protein	Arabidopsis thaliana	RF|NP 189122.1|15230189|NC 003074
GSLA244TF			1	976	38.5246	-	-	-
GSLA244TR			0	536	54.1045	Subtilisin-like serine protease	Pediococcus pentosaceus ATCC 25745	RF|YP 803612.1|116491877|NC 008525
GSLA245TF	1580965:1		1	958	48.5386	TPR-like domain containing protein ab initio prediction with EST support contains InterPro domain(s): IPR002885, IPR008941	Oryza sativa (japonica cultivar-group)	RF|NP 001042180.1|115434844|NM 001048715
GSLA245TR	1587183:1		1	925	50.0541	protein translocase/ protein transporter	Arabidopsis thaliana	RF|NP 566368.1|18398755|NC 003074
GSLA246TF			1	942	38.4289	-	-	-
GSLA246TR			1	919	35.2557	-	-	-
GSLA247TF			0	876	43.4932	hypothetical protein	Selaginella uncinata	GB|BAE00197.1|67968297|AB197035
GSLA247TR			3	863	49.8262	hypothetical protein	Selaginella uncinata	GB|BAE00197.1|67968297|AB197035
GSLA249TF	1584040:1	1906382A pCSC71 protein.	1	780	47.9487	putative nuclease	Eucommia ulmoides	GB|ABA41005.1|76257402|DQ157695
GSLA249TR	1586336:1	AF181683_1 RPT2 [Arabidopsis thaliana].; gene= RPT2	1	711	55.1336	-	-	-
GSLA250TF			1	881	31.6686	-	-	-
GSLA250TR			0	798	29.9499	-	-	-
GSLA251TF			1	865	37.4566	-	-	-
GSLA251TR			1	567	20.9877	-	-	-
GSLA254TF			0	801	56.1798	-	-	-
GSLA254TR			2	776	53.3505	-	-	-
GSLA255TF			1	813	56.0886	BCCP2; biotin binding	Arabidopsis thaliana	RF|NP 568316.1|18417704|NC 003076
GSLA255TR			1	820	49.2683	-	-	-
GSLA256TF			1	920	25.5435	-	-	-
GSLA256TR	1589421:1		2	882	44.1043	-	-	-
GSLA257TF			1	964	56.9502	unknown protein	Arabidopsis thaliana	RF|NP 200385.1|15240572|NC 003076
GSLA257TR	1585758:3	At1g11250 syntaxin SYP125; protein id: At1g11250.1 [Arabidopsis	1	894	51.0067	Syntaxin contains InterPro domain(s): IPR006011, IPR000727, IPR006012, IPR010989 has GO asignment(s): GO:0006886, GO:0008565, GO:0016020 similar to Q6X9V9 supported by AK065950	Oryza sativa (japonica cultivar-group)	RF|NP 001051494.1|115455787|NC 008396
GSLA258TF			1	959	38.6861	-	-	-
GSLA259TF		AAM44084 fructokinase [Lycopersicon esculentum].; name= LeFRK4;	1	889	50.5062	fructokinase 3	Solanum lycopersicum	GB|AAR24912.1|38604456|AY323226
GSLA259TR	1590271:1		1	864	44.3287	Unknown (protein for IMAGE:8329435)	Xenopus laevis	GB|AAI30076.1|120577430|BC130075
GSLA262TF			1	920	46.1957	-	-	-
GSLA262TR			2	936	31.5171	-	-	-
GSLA264TF	1589359:1		14	857	50.6418	-	-	-
GSLA264TR			1	835	39.0419	-	-	-
GSLA266TF	1587008:3		1	885	47.3446	-	-	-
GSLA266TR			1	785	52.3567	-	-	-
GSLA269TF			0	655	44.7328	-	-	-
GSLA269TR			2	266	54.1353	-	-	-
GSLA271TR			1	671	36.0656	-	-	-
GSLA272TR	1581379:1		0	884	47.5113	-	-	-
GSLA274TF			1	898	44.3207	-	-	-
GSLA274TR			1	741	46.8286	-	-	-
GSLA275TR			15	526	41.2548	-	-	-
GSLA276TF		CAC69074 STP13 protein [Arabidopsis thaliana].; gene= stp13	0	975	54.7692	hypothetical protein	Gibberella zeae PH-1	RF|XP 391097.1|46138813|NW 060134
GSLA276TR			0	887	56.3698	hypothetical protein	Gibberella zeae PH-1	RF|XP 388216.1|46127325|XM 388216
GSLA277TF			2	803	53.0511	Hypothetical protein ab initio prediction with EST support	Oryza sativa (japonica cultivar-group)	RF|NP 001067963.1|115485639|NC 008404
GSLA277TR			3	672	41.369	-	-	-
GSLA278TF	1581072:3		2	959	44.0042	-	-	-
GSLA278TR			1	881	43.9274	-	-	-
GSLA279TF			4	620	48.3871	ribosomal protein S4	Selaginella uncinata	GB|BAE00254.1|67968354|AB197035
GSLA280TF			1	840	36.5476	-	-	-
GSLA280TR			12	928	55.1724	-	-	-
GSLA281TR			1	733	54.161	-	-	-
GSLA282TF			0	804	48.01	-	-	-
GSLA282TR			0	730	47.9452	-	-	-
GSLA283TF			1	120	50	-	-	-
GSLA283TR	1584468:1		1	753	45.6839	notfound	notfound	GB|CAH66291.1|116309197|CR855081
GSLA284TF	1589986:1		5	784	43.75	-	-	-
GSLA284TR			1	705	27.3759	-	-	-
GSLA285TF			1	774	57.7519	calcium ion binding	Arabidopsis thaliana	RF|NP 172007.1|15220436|NC 003070
GSLA285TR	1591246:1		1	713	44.3198	-	-	-
GSLA286TF			2	851	53.2315	-	-	-
GSLA286TR			1	845	29.7041	-	-	-
GSLA287TF	1591395:2		1	826	50.8475	-	-	-
GSLA287TR			1	826	32.8087	-	-	-
GSLA288TF			2	842	50.4751	-	-	-
GSLA288TR			1	824	49.3932	-	-	-
GSLA289TF			0	838	42.2434	-	-	-
GSLA289TR			0	868	46.1982	hypothetical protein	Cryptosporidium hominis TU502	RF|XP 667361.1|67614299|XM 662269
GSLA290TF			3	594	59.9327	-	-	-
GSLA290TR			2	879	37.2014	-	-	-
GSLA291TF			1	618	54.6926	-	-	-
GSLA291TR			1	291	28.5223	-	-	-
GSLA292TR			1	907	49.3936	hypothetical protein	Selaginella uncinata	GB|BAE00197.1|67968297|AB197035
GSLA294TF			2	904	26.6593	-	-	-
GSLA294TR	1588560:1	AF272366_1 verticillium wilt disease resistance protein [Lycopersicon	4	834	55.036	putative protein kinase	Oryza sativa (japonica cultivar-group)	GB|AAV44033.1|55168166|AC144740
GSLA295TR			2	910	28.9011	-	-	-
GSLA296TF			3	780	52.1795	-	-	-
GSLA301TF			1	860	55.2326	-	-	-
GSLA302TF			2	940	38.0851	-	-	-
GSLA302TR			2	856	32.7103	-	-	-
GSLA305TF			0	830	46.988	-	-	-
GSLA305TR	1583780:1		0	799	52.9412	xylulose kinase-like protein	Oryza sativa (japonica cultivar-group)	GB|BAC20723.1|23617033|AP004305
GSLA306TF			1	918	35.1852	-	-	-
GSLA306TR			4	869	41.542	-	-	-
GSLA307TF			1	328	55.1829	-	-	-
GSLA307TR			1	461	51.41	-	-	-
GSLA308TF			0	820	42.439	-	-	-
GSLA308TR	1587015:1		2	780	45.5128	-	-	-
GSLA309TF			1	848	51.7689	-	-	-
GSLA309TR		At1g71840 G-protein beta-subunit (transducin) family; protein id:	1	934	46.0385	nucleotide binding	Arabidopsis thaliana	RF|NP 177329.2|30698820|NC 003070
GSLA310TF			1	822	67.6399	-	-	-
GSLA310TR			2	796	66.7085	-	-	-
GSLA311TF	1581379:1		0	897	47.6031	-	-	-
GSLA312TR			1	96	29.1667	-	-	-
GSLA313TF	1581244:2	BAB62326 peptide transporter [Oryza sativa (japonica	2	769	53.8362	Peptide transporter PTR2 (Histidine-transporting protein).	Arabidopsis thaliana	SP|P46032|PTR2 ARATH
GSLA313TR			0	864	33.2176	-	-	-
GSLA314TF	1591741:1	AAA33075 storage protein.; name= storage protein	1	841	54.6968	-	-	-
GSLA314TR			1	646	58.8235	-	-	-
GSLA315TF	1584878:2	BAB86928 glucosyltransferase-10 [Vigna angularis].; gene= AdGt-10	2	880	50.5682	-	-	-
GSLA315TR	1581116:2		1	849	51.4723	unknown protein	Arabidopsis thaliana	RF|NP 189042.1|15229561|NC 003074
GSLA316TR			1	927	42.5027	Mitochondrial carrier protein family protein contains InterPro domain(s): IPR002067, IPR001993 has GO asignment(s): GO:0005488, GO:0005743, GO:0006810, GO:0016020 supported by AK072060	Oryza sativa (japonica cultivar-group)	RF|NP 001051182.1|115455163|NM 001057717
GSLA318TR			10	569	46.2214	-	-	-
GSLA320TF	1580780:1		1	932	51.1803	-	-	-
GSLA320TR		CAC05445 senescence-associated protein (SAG29) [Arabidopsis	1	886	44.3567	MtN3 and saliva related transmembrane protein family protein contains InterPro domain(s): IPR004316 has GO asignment(s): GO:0005554, GO:0016020 supported by AK067960	Oryza sativa (japonica cultivar-group)	RF|NP 001044998.1|115441437|NM 001051533
GSLA321TF	1581741:1	CAA75589 MtN19 [Medicago truncatula].; name= MtN19; gene= MtN19	1	872	46.5596	notfound	notfound	GB|CAA75589.1|2598589|Y15367
GSLA321TR			1	753	48.8712	Conserved hypothetical protein supported by AK062600	Oryza sativa (japonica cultivar-group)	RF|NP 001052351.1|115457502|NC 008397
GSLA322TF	1585406:1		1	870	60.3448	-	-	-
GSLA323TF			1	878	50.3417	-	-	-
GSLA323TR			1	763	43.9056	putative phosphate/phosphoenolpyruvate translocator	Sorghum bicolor	GB|AAL73533.1|18481711|AF466200
GSLA324TF			0	595	44.2017	-	-	-
GSLA324TR			1	867	35.9862	-	-	-
GSLA327TR			1	808	46.5347	-	-	-
GSLA328TF			1	830	48.4337	-	-	-
GSLA328TR			1	900	37	-	-	-
GSLA329TF			0	814	57.0025	-	-	-
GSLA329TR		CAC38729 RKS11 cDNA [Arabidopsis thaliana].; name= RKS11 cDNA	1	731	42.2709	-	-	-
GSLA330TF			0	894	47.2036	-	-	-
GSLA330TR			0	920	31.413	-	-	-
GSLA331TF		At5g35580 serine/threonine protein kinase-like; protein id:	1	791	56.5107	-	-	-
GSLA331TR	1583282:2	CAA47345 70 kDa heat shock protein [Phaseolus vulgaris].	1	596	49.8322	Chaperone DnaK	Medicago truncatula	GB|ABN05716.1|124359205|AC148396
GSLA332TF	1585480:1		1	839	30.8701	-	-	-
GSLA332TR			1	834	18.8249	-	-	-
GSLA333TF			1	850	47.6471	-	-	-
GSLA333TR			1	824	49.6359	-	-	-
GSLA334TF			1	930	31.0753	-	-	-
GSLA335TF			2	875	36.1143	-	-	-
GSLA335TR			4	919	40.1523	-	-	-
GSLA336TR			0	644	34.7826	-	-	-
GSLA338TF			1	977	45.0358	similar to axonemal dynein heavy chain 7	Canis familiaris	RF|XP 545574.2|74005459|XM 545574
GSLA338TR			1	891	41.9753	dynein heavy chain isotype 6	Tripneustes gratilla	GB|AAA63589.1|687206|TGDYH6
GSLA339TF			8	592	40.8784	-	-	-
GSLA343TF	1581162:1	CAA04670 39 kDa EF-Hand containing protein [Solanum tuberosum].	1	831	48.8568	-	-	-
GSLA343TR			0	836	32.7751	-	-	-
GSLA344TF			2	932	52.897	-	-	-
GSLA344TR			2	912	51.9737	LOC495149 protein	Xenopus laevis	GB|AAH84352.1|54038076|BC084352
GSLA345TF	1583091:3		1	926	43.1965	-	-	-
GSLA345TR			1	852	51.8779	-	-	-
GSLA347TF			1	932	34.4421	-	-	-
GSLA347TR			0	867	30.4498	-	-	-
GSLA348TR			1	766	48.6945	-	-	-
GSLA349TF			1	780	38.7179	-	-	-
GSLA349TR			1	754	53.5809	-	-	-
GSLA351TF	1585025:3		1	902	45.7871	RNA-binding region RNP-1 (RNA recognition motif) domain containing protein contains InterPro domain(s): IPR000504, IPR003107, IPR008941 has GO asignment(s): GO:0005622, GO:0006396 supported by AK102710	Oryza sativa (japonica cultivar-group)	RF|NP 001060838.1|115474483|NC 008401
GSLA351TR	1590416:1		1	785	45.6051	RNA-binding region RNP-1 (RNA recognition motif) domain containing protein contains InterPro domain(s): IPR000504, IPR003107, IPR008941 has GO asignment(s): GO:0005622, GO:0006396 supported by AK102710	Oryza sativa (japonica cultivar-group)	RF|NP 001060838.1|115474483|NC 008401
GSLA353TF			0	869	27.5029	-	-	-
GSLA353TR			1	854	36.0656	-	-	-
GSLA354TR			1	753	52.5896	-	-	-
GSLA355TF			1	841	38.4067	-	-	-
GSLA355TR			2	829	39.2039	Protein of unknown function DUF889, eukaryote	Medicago truncatula	GB|ABE81867.1|92873412|AC137702
GSLA356TF			1	834	32.0144	-	-	-
GSLA356TR			1	501	35.1297	-	-	-
GSLA357TF			2	254	45.6693	-	-	-
GSLA357TR			1	308	30.8442	-	-	-
GSLA358TF			1	835	48.503	-	-	-
GSLA358TR	1584629:1		14	657	50.8371	-	-	-
GSLA359TF			1	932	45.1717	-	-	-
GSLA360TF			1	750	48.5333	-	-	-
GSLA361TF			1	775	41.2903	-	-	-
GSLA361TR			9	860	52.5581	-	-	-
GSLA362TF			1	957	33.5423	-	-	-
GSLA362TR			1	845	31.1243	-	-	-
GSLA363TF			0	739	30.9878	-	-	-
GSLA363TR			1	807	33.4572	-	-	-
GSLA364TF			0	791	49.3047	-	-	-
GSLA367TF			4	462	51.0823	hypothetical protein	Macaca mulatta	RF|XP 001105661.1|108998575|XM 001105661
GSLA367TR			13	914	42.6696	-	-	-
GSLA368TF			4	831	58.7244	Subtilisin-like serine protease	Pediococcus pentosaceus ATCC 25745	RF|YP 803612.1|116491877|NC 008525
GSLA368TR			2	773	43.467	-	-	-
GSLA369TF			1	848	26.4151	-	-	-
GSLA369TR			1	826	33.0508	-	-	-
GSLA370TF			1	933	41.4791	-	-	-
GSLA370TR			2	731	46.922	-	-	-
GSLA371TF			0	715	28.951	-	-	-
GSLA371TR			2	603	51.5755	-	-	-
GSLA372TR			5	739	45.3315	-	-	-
GSLA373TF	1585591:2	CAA04117 cytochrome P450 [Helianthus tuberosus].; gene= CYP81B1l;	2	855	52.9825	Cytochrome P450 family protein ab initio prediction with EST support contains InterPro domain(s): IPR001128, IPR002401 has GO asignment(s): GO:0004497, GO:0006118	Oryza sativa (japonica cultivar-group)	RF|NP 001046124.1|115444689|NC 008395
GSLA374TF			3	948	53.481	-	-	-
GSLA374TR			2	949	43.7302	-	-	-
GSLA375TF			1	804	47.2637	unknown protein	Arabidopsis thaliana	RF|NP 190863.3|42565877|NC 003074
GSLA375TR	1583654:1		1	870	52.069	-	-	-
GSLA376TF			1	907	44.6527	-	-	-
GSLA376TR	1580649:1		1	789	53.1052	-	-	-
GSLA377TF			1	731	53.2148	-	-	-
GSLA377TR	1583211:3		1	622	56.4309	Isoflavone reductase family protein contains InterPro domain(s): IPR003866 has GO asignment(s): GO:0003824 supported by AK066697	Oryza sativa (japonica cultivar-group)	RF|NP 001062462.1|115477733|NC 008401
GSLA378TF	1584922:1	T06609 disease resistance protein homolog F16J13.90 - Arabidopsis	2	941	60.7864	unknown protein	Arabidopsis thaliana	RF|NP 176596.2|30696974|NC 003070
GSLA378TR	1581383:1	CAA69978 ADP-glucose pyrophosphorylase [Pisum sativum].; gene=	1	971	40.4737	ADP-glucose pyrophosphorylase	Cicer arietinum	GB|AAK27718.1|13487783|AF356002
GSLA379TF	1591231:2		1	691	60.7815	-	-	-
GSLA379TR	1590658:2		1	746	54.8257	TPR-like domain containing protein contains InterPro domain(s): IPR002885, IPR008940, IPR008941 supported by AK103359	Oryza sativa (japonica cultivar-group)	RF|NP 001056590.1|115465982|NC 008399
GSLA380TR			2	779	51.8614	-	-	-
GSLA381TF			0	559	36.4937	-	-	-
GSLA381TR			1	512	33.2031	-	-	-
GSLA382TF	1587911:1		1	831	48.7365	-	-	-
GSLA382TR			1	722	50.831	-	-	-
GSLA384TF			1	588	53.7415	-	-	-
GSLA384TR			1	194	54.6392	-	-	-
GSLA385TF			0	796	31.407	-	-	-
GSLA386TF			0	875	27.3143	-	-	-
GSLA386TR			0	873	26.9187	-	-	-
GSLA387TF			1	906	40.6181	-	-	-
GSLA387TR	1583291:3		1	846	47.3995	-	-	-
GSLA388TF		At2g01170 amino acid permease family; protein id: At2g01170.1,	1	885	58.0791	-	-	-
GSLA388TR			1	816	40.9314	-	-	-
GSLA389TF			2	437	47.5973	-	-	-
GSLA389TR			1	730	30.274	-	-	-
GSLA390TF			1	890	44.2697	-	-	-
GSLA390TR			0	850	49.2941	-	-	-
GSLA392TR			1	698	35.1003	-	-	-
GSLA393TF			1	314	49.6815	-	-	-
GSLA395TF			1	875	50.0571	Zn-finger, CCHC type domain containing protein ab initio prediction with EST support contains InterPro domain(s): IPR001878, IPR006568 has GO asignment(s): GO:0003676	Oryza sativa (japonica cultivar-group)	RF|NP 001057691.1|115468184|NC 008399
GSLA395TR	1581366:1		1	908	52.4229	unknown protein	Arabidopsis thaliana	RF|NP 200067.1|15237188|NC 003076
GSLA396TF	1583963:1		1	810	53.0864	TPR-like domain containing protein contains InterPro domain(s): IPR002885, IPR008940, IPR008941 supported by AK105259	Oryza sativa (japonica cultivar-group)	RF|NP 001063138.1|115479089|NC 008402
GSLA396TR	1584144:1	AAM64479 COPT5 [Arabidopsis thaliana].	1	805	51.5528	-	-	-
GSLA401TF			1	914	57.0022	-	-	-
GSLA401TR			1	825	44	-	-	-
GSLA403TF	1580914:2		1	930	50	-	-	-
GSLA403TR	1581532:1		1	990	50.101	-	-	-
GSLA404TF	1585898:1		0	876	50.9132	-	-	-
GSLA405TF			1	866	38.9145	-	-	-
GSLA405TR	1582288:2	BAB17304 auxin-responsive GH3 homologue [Arabidopsis thaliana].;	0	879	38.2253	-	-	-
GSLA406TF			0	962	54.8857	TPR-like domain containing protein contains InterPro domain(s): IPR002885, IPR008940, IPR008941 supported by AK070462	Oryza sativa (japonica cultivar-group)	RF|NP 001062373.1|115477555|NC 008401
GSLA406TR			4	331	39.577	-	-	-
GSLA407TF			0	822	47.4453	-	-	-
GSLA407TR			1	997	41.2237	-	-	-
GSLA408TF	1585883:1	CAC42638 52_bd03_a11rev [Physcomitrella patens].; name=	1	801	41.8227	Triacylglycerol lipase 1 precursor (EC 3.1.1.3).	Arabidopsis thaliana	SP|Q71DJ5|LIP1 ARATH
GSLA410TF			0	657	45.3577	-	-	-
GSLA410TR			1	734	32.5613	-	-	-
GSLA411TF			0	954	33.4382	-	-	-
GSLA411TR			0	942	29.2994	-	-	-
GSLA412TF			1	898	47.1047	-	-	-
GSLA412TR	1580725:1	AAD22612 cell cycle switch protein [Medicago sativa subsp. x	1	699	47.2103	WD-repeat cell cycle regulatory protein contains InterPro domain(s): IPR001680, IPR000002, IPR011046 similar to Q9M7I2 supported by AK070642	Oryza sativa (japonica cultivar-group)	RF|NP 001048804.1|115450407|NM 001055339
GSLA413TF	1583986:1		1	852	49.1784	unknown protein	Arabidopsis thaliana	GB|AAO22569.1|27754231|BT002740
GSLA413TR	1591411:1		1	860	43.6047	-	-	-
GSLA415TF			1	909	43.7844	-	-	-
GSLA415TR			4	716	44.9721	-	-	-
GSLA416TF			1	998	62.8257	Protein prenyltransferase domain containing protein ab initio prediction with EST support contains InterPro domain(s): IPR002885, IPR008940, IPR008941	Oryza sativa (japonica cultivar-group)	RF|NP 001061009.1|115474825|NC 008401
GSLA416TR			2	931	47.9055	-	-	-
GSLA418TF	1582417:1		1	962	46.0499	-	-	-
GSLA418TR			0	844	52.6066	-	-	-
GSLA419TF			3	759	19.8946	-	-	-
GSLA419TR			1	963	38.6293	-	-	-
GSLA420TR	1589487:1		2	927	46.3862	unknown protein	Arabidopsis thaliana	RF|NP 568423.1|18420606|NC 003076
GSLA421TF			1	641	55.5382	-	-	-
GSLA421TR		At5g47820 kinesin-related protein; protein id: At5g47820.1	1	853	47.5967	Kinesin-like protein (Fragment) contains InterPro domain(s): IPR001752 has GO asignment(s): GO:0003774, GO:0005524, GO:0005875 identical to Q84VC0 supported by AK100974	Oryza sativa (japonica cultivar-group)	RF|NP 001062580.1|115477970|NC 008402
GSLA422TF	1586283:1		2	827	45.3446	-	-	-
GSLA422TR			1	837	37.1565	-	-	-
GSLA423TF			1	841	29.2509	-	-	-
GSLA423TR			0	847	37.4262	-	-	-
GSLA424TF		AF323605_1 RNA polymerase I, II and III subunit RPB8 [Manihot	1	898	45.8797	putative RNA polymerase I, II and III 16.5 kDa subunit	Oryza sativa (japonica cultivar-group)	GB|BAD54456.1|53793231|AP005445
GSLA424TR	1583847:1		1	860	48.1395	-	-	-
GSLA425TR			1	901	50.7214	-	-	-
GSLA426TF		At3g01140 myb family transcription factor; protein id: At3g01140.1,	1	879	42.5484	MYB transcription factor	Arabidopsis thaliana	GB|AAS10051.1|41619218|AY519581
GSLA426TR	1588203:1		2	949	47.8398	-	-	-
GSLA428TF			1	920	55.1087	-	-	-
GSLA428TR		T06805 RT17-1 protein homolog - garden pea.	1	772	47.1503	unknown protein	Arabidopsis thaliana	RF|NP 201350.2|22328073|NM 125945
GSLA429TF			1	802	46.8828	hypothetical protein	Selaginella uncinata	GB|BAE00197.1|67968297|AB197035
GSLA429TR			1	890	52.809	hypothetical protein	Selaginella uncinata	GB|BAE00197.1|67968297|AB197035
GSLA430TR			0	822	53.528	-	-	-
GSLA431TF	1584130:5		1	657	51.446	-	-	-
GSLA431TR	1583817:3		1	818	53.423	-	-	-
GSLA433TF			0	693	19.6248	-	-	-
GSLA433TR			0	880	32.3864	-	-	-
GSLA434TF			1	988	43.8259	-	-	-
GSLA434TR			1	930	52.3656	-	-	-
GSLA437TF			3	896	49.6652	ribosomal protein S4	Selaginella uncinata	GB|BAE00254.1|67968354|AB197035
GSLA438TF	1588359:39		1	969	53.0444	-	-	-
GSLA438TR		AF005089_1 oxalate oxidase [Triticum aestivum].; note= hexaploid;	1	892	51.6816	Germin-like protein subfamily 1 member 1 precursor.	Arabidopsis thaliana	SP|P92998|GL11 ARATH
GSLA439TF			0	824	54.1262	-	-	-
GSLA440TF			8	935	55.1872	-	-	-
GSLA442TF			0	852	42.2535	-	-	-
GSLA442TR			1	815	52.1472	-	-	-
GSLA443TF			1	793	50.8197	-	-	-
GSLA443TR		T51136 ionotropic glutamate receptor glr5 [imported] - Arabidopsis	1	833	55.8223	-	-	-
GSLA445TF			1	779	49.1656	-	-	-
GSLA445TR	1583651:2	AF404866_1 neuronal nitric oxide synthase protein inhibitor	1	937	53.682	neuronal nitric oxidse synthase protein inhibitor	Epinephelus akaara	GB|AAP40019.1|30961847|AY281365
GSLA447TF			1	798	68.5464	-	-	-
GSLA447TR			2	877	69.8974	-	-	-
GSLA448TF			1	884	61.7647	unknown protein	Arabidopsis thaliana	RF|NP 192049.1|15234170|NC 003075
GSLA448TR	1580681:1		1	862	48.2599	-	-	-
GSLA451TF			1	818	50.978	-	-	-
GSLA451TR			1	924	53.4632	unknown protein	Arabidopsis thaliana	RF|NP 171853.1|15218851|NC 003070
GSLA452TF			0	799	44.0551	-	-	-
GSLA452TR	1583664:2		3	891	52.3008	50S ribosomal protein L20.	Synechococcus elongatus PCC 7942	SP|Q31NR2|RL20 SYNP7
GSLA453TF			1	807	33.0855	-	-	-
GSLA453TR			1	722	43.9058	-	-	-
GSLA454TF			11	974	45.3799	-	-	-
GSLA455TR			1	839	45.7688	-	-	-
GSLA456TF			1	705	41.4184	-	-	-
GSLA456TR			1	905	42.4309	-	-	-
GSLA457TF			2	654	46.0245	-	-	-
GSLA458TF			1	842	28.9786	-	-	-
GSLA459TR			1	925	57.0811	-	-	-
GSLA460TR			1	944	37.9237	-	-	-
GSLA461TF			1	912	48.4649	-	-	-
GSLA461TR			1	254	31.1024	-	-	-
GSLA462TF			1	902	52.6608	-	-	-
GSLA462TR	1590988:1		1	948	44.5148	adenosylmethionine-8-amino-7-oxononanoate aminotransferase-like protein	Arabidopsis thaliana	GB|BAD43365.1|51969346|AK175602
GSLA463TF	1582949:1	AF494368_1 short-chain alcohol dehydrogenase [Arabidopsis lyrata	1	799	48.9362	Glucose/ribitol dehydrogenase family protein contains InterPro domain(s): IPR002198, IPR002347 has GO asignment(s): GO:0008152, GO:0016491 supported by AK073545	Oryza sativa (japonica cultivar-group)	RF|NP 001062630.1|115478070|NC 008402
GSLA463TR			0	929	18.1916	-	-	-
GSLA464TF	1581892:1	AC008263_8 F25A4.4 [Arabidopsis thaliana].; gene= F25A4.4	1	951	59.0957	-	-	-
GSLA464TR	1584152:1		1	935	53.369	smooth muscle caldesmon, putative	Trichomonas vaginalis G3	RF|XP 001310646.1|123439757|XM 001310645
GSLA466TF	1580346:4	BAB09437 pantoate-beta-alanine ligase [Arabidopsis thaliana].;	1	669	44.6936	putative pantoate-beta-alanine ligase	Physcomitrella patens subsp. patens	GB|CAJ57403.1|84871840|AM181361
GSLA466TR			1	912	21.1623	-	-	-
GSLA467TR			1	572	53.6713	-	-	-
GSLA468TF			1	421	33.2542	-	-	-
GSLA468TR			1	674	32.3442	-	-	-
GSLA469TF	1580418:2	AAB41904 NADH-dependent glutamate synthase [Medicago sativa].; note=	1	565	52.0354	Glutamate synthase [NADH], chloroplast precursor (EC 1.4.1.14) (NADH- GOGAT) contains InterPro domain(s): IPR001327, IPR001100, IPR000759, IPR000103, IPR002489, IPR002932, IPR006981, IPR006982, IPR006005, IPR000205, IPR009051 has GO asignment(s): GO:0006118, GO:0006537, GO:0006807, GO:0008152, GO:0015036, GO:0015930, GO:0016491 similar to Q03460 supported by AB008845	Oryza sativa (japonica cultivar-group)	RF|NP 001043884.1|115439209|NC 008394
GSLA469TR	1580418:3		1	687	41.4847	-	-	-
GSLA470TF			1	368	38.3152	-	-	-
GSLA470TR			1	549	34.4262	-	-	-
GSLA471TR			1	864	49.0741	-	-	-
GSLA472TR			1	963	28.972	-	-	-
GSLA473TF	1584349:2		4	867	48.9043	-	-	-
GSLA473TR			1	914	41.7943	-	-	-
GSLA474TF			3	907	34.7299	-	-	-
GSLA475TF			12	951	44.795	-	-	-
GSLA475TR			1	871	43.8576	-	-	-
GSLA477TF			3	908	43.6123	unknown protein	Arabidopsis thaliana	RF|NP 180987.1|15226301|NC 003071
GSLA477TR	1586164:1		12	881	48.8082	-	-	-
GSLA478TR			17	842	57.3634	-	-	-
GSLA479TF	1580655:1	AAL09737 AT3g07020/F17A9_17 [Arabidopsis thaliana].; note= ecotype:	1	596	46.4765	putative UDP-glucose:sterol glucosyltransferase	Oryza sativa (japonica cultivar-group)	GB|BAC15827.1|22830963|AP003745
GSLA479TR		CAA09215 RNA helicase [Arabidopsis thaliana].; gene= RH30	1	699	56.3662	DEAD box polypeptide 46 contains InterPro domain(s): IPR011545, IPR001650, IPR001410, IPR000629 has GO asignment(s): GO:0003676, GO:0004386, GO:0005524, GO:0008026 similar to Q8R0R6 supported by AK102356	Oryza sativa (japonica cultivar-group)	RF|NP 001061045.1|115474897|NC 008401
GSLA480TF		AAC28530 E3 ubiquitin ligase SCF complex subunit SKP1/ASK1-related	2	710	47.0423	SKP1 component	Medicago truncatula	GB|ABE91380.1|92892746|AC146341
GSLA480TR			2	717	46.583	-	-	-
GSLA481TF			1	65	49.2308	-	-	-
GSLA482TF			0	788	50.5076	-	-	-
GSLA482TR			2	851	52.9965	maturase K	Selaginella uncinata	GB|BAE00195.1|67968295|AB197035
GSLA483TF	1584614:10		2	811	43.0333	-	-	-
GSLA483TR		AAB03077 tRNA nucleotidyltransferase.; gene= CCA1	3	947	48.1521	hypothetical protein	Aspergillus nidulans FGSC A4	RF|XP 680581.1|67900650|XM 675489
GSLA484TF			1	707	54.1726	-	-	-
GSLA484TR			1	714	52.381	-	-	-
GSLA485TF			3	64	39.0625	-	-	-
GSLA486TR			0	879	50.7395	-	-	-
GSLA487TF			1	905	46.6298	-	-	-
GSLA488TR			1	985	29.7462	-	-	-
GSLA489TF	1581101:2	T06023 squalene monooxygenase (EC 1.14.99.7) - Arabidopsis	1	883	46.3194	XF1 protein (Squalene monooxygenase, putative) contains InterPro domain(s): IPR003042, IPR000733, IPR000205 has GO asignment(s): GO:0004497, GO:0006118, GO:0006725, GO:0008152, GO:0016491 similar to Q9SM02 supported by AK065032	Oryza sativa (japonica cultivar-group)	RF|NP 001049463.1|115451725|NC 008396
GSLA489TR			1	807	36.1834	-	-	-
GSLA491TF	1581942:1		1	751	53.9281	Conserved hypothetical protein supported by AK120378	Oryza sativa (japonica cultivar-group)	RF|NP 001057468.1|115467738|NC 008399
GSLA491TR		CAC42656 PP004004162R [Physcomitrella patens].; name= PP004004162R	1	681	48.4581	Acyl-[acyl-carrier-protein] desaturase, chloroplast precursor(EC 1.14.19.2) (Stearoyl-ACP desaturase).	Simmondsia chinensis	SP|Q01753|STAD SIMCH
GSLA492TF			1	575	46.2609	-	-	-
GSLA492TR	1585941:3	CAA71913 glutothione-dependent formaldehyde dehydrogenase [Zea	1	904	48.2301	Alcohol dehydrogenase class 3 (EC 1.1.1.1) (Alcohol dehydrogenaseclass III) (S-(hydroxymethyl)glutathione dehydrogenase) (EC 1.1.1.284)(Glutathione-dependent formaldehyde dehydrogenase) (FDH) (FALDH) (GSH-FDH).	Zea mays	SP|P93629|ADHX MAIZE
GSLA493TF	1585660:1		1	755	35.3642	-	-	-
GSLA493TR			1	763	45.0852	-	-	-
GSLA494TF			6	871	38.9208	-	-	-
GSLA494TR			1	932	34.6567	-	-	-
GSLA495TR			6	427	50.5855	-	-	-
GSLA496TF			1	834	49.0408	cytochrome b6	Selaginella uncinata	GB|BAE00220.1|67968320|AB197035
GSLA501TF		AF428288_1 At1g04640/T1G11_10 [Arabidopsis thaliana].; note=	2	937	54.7492	-	-	-
GSLA501TR			1	812	50.6158	-	-	-
GSLA502TF	1587583:1	BAA81904 NtPRp27 [Nicotiana tabacum].	2	770	50.2597	-	-	-
GSLA502TR			2	872	32.3394	-	-	-
GSLA503TF	1590579:2		1	884	47.1719	Glycosyl transferase, family 2 domain containing protein contains InterPro domain(s): IPR001173 supported by AK104298	Oryza sativa (japonica cultivar-group)	RF|NP 001051751.1|115456301|NM 001058286
GSLA503TR	1580466:2		1	907	49.5039	Sterile alpha motif SAM domain containing protein contains InterPro domain(s): IPR001660, IPR010993 supported by AK073732	Oryza sativa (japonica cultivar-group)	RF|NP 001066883.1|115488792|NM 001073415
GSLA504TF			0	784	51.6582	-	-	-
GSLA505TF		T00576 Na+/H+-exchanging protein homolog T27E13.2 - Arabidopsis	1	853	51.9343	Na+/H+ antiporter-like protein	Medicago truncatula	GB|ABE79742.1|92870445|AC140913
GSLA505TR			1	729	51.5775	Ubiquitin; NLI interacting factor	Medicago truncatula	GB|ABE89687.1|92889089|AC153000
GSLA506TF	1585343:1		1	974	55.7495	unknown protein	Arabidopsis thaliana	RF|NP 001031060.1|79318091|NC 003070
GSLA506TR			1	915	44.918	-	-	-
GSLA507TR	1582714:1	BAB63463 calcium dependent protein kinase [Solanum tuberosum].;	1	860	43.2558	calmodulin-like domain protein kinase	Tortula ruralis	GB|AAB70706.1|2315983|TRU82087
GSLA508TF	1580532:3	AF272756_1 kinesin heavy chain [Zea mays].; name= MCAK family	1	660	50.1515	central motor kinesin 1	Gossypium hirsutum	GB|AAQ18797.1|33439496|AY283056
GSLA508TR	1592668:1		0	854	46.1358	-	-	-
GSLA510TF			0	789	42.0786	-	-	-
GSLA510TR			0	867	49.0196	-	-	-
GSLA511TR			1	909	52.0352	-	-	-
GSLA512TF			1	854	47.7752	Basic helix-loop-helix dimerisation region bHLH domain containing protein contains InterPro domain(s): IPR001092 supported by AK100183	Oryza sativa (japonica cultivar-group)	RF|NP 001062109.1|115477026|NM 001068644
GSLA514TF	1587238:1		9	898	48.2183	-	-	-
GSLA514TR	1581676:10		6	842	50.3563	-	-	-
GSLA515TF			1	906	41.3907	-	-	-
GSLA516TF			1	970	28.4536	-	-	-
GSLA516TR			1	887	44.8703	-	-	-
GSLA517TF	1581250:1		1	786	49.3639	-	-	-
GSLA517TR			1	918	47.3856	-	-	-
GSLA518TF			1	908	41.0793	-	-	-
GSLA518TR			0	780	36.1538	-	-	-
GSLA520TF			1	704	55.3977	-	-	-
GSLA521TF			0	637	31.8681	-	-	-
GSLA521TR			2	678	54.2773	Serine-rich adhesin for platelets precursor (Staphylococcus aureussurface protein A).	Staphylococcus aureus subsp. aureus N315	SP|Q7A362|SRAP STAAN
GSLA522TF		BAB86928 glucosyltransferase-10 [Vigna angularis].; gene= AdGt-10	1	788	48.6041	-	-	-
GSLA522TR	1583736:4	AAA34040 ribosomal protein L13.; name= ribosomal protein L13	1	910	51.4286	50S ribosomal protein L13 contains InterPro domain(s): IPR005822, IPR005823 has GO asignment(s): GO:0003735, GO:0005622, GO:0005840, GO:0006412 similar to P31781 supported by AK104146	Oryza sativa (japonica cultivar-group)	RF|NP 001044246.1|115439933|NC 008394
GSLA523TR			0	857	20.5368	-	-	-
GSLA524TF			0	917	28.6805	-	-	-
GSLA524TR			0	885	31.7514	-	-	-
GSLA525TF			0	900	34	-	-	-
GSLA525TR	1585171:1	At2g45550 cytochrome p450 family; protein id: At2g45550.1	5	851	58.4019	-	-	-
GSLA527TF			0	968	39.5661	-	-	-
GSLA527TR			1	962	42.4116	-	-	-
GSLA528TF	1580475:5		1	884	46.0407	-	-	-
GSLA528TR	1581635:1		1	868	52.9954	-	-	-
GSLA529TF			1	853	48.6518	-	-	-
GSLA529TR	1590952:1		1	953	45.6453	Peptidylprolyl isomerase, FKBP-type domain containing protein contains InterPro domain(s): IPR001179 has GO asignment(s): GO:0006457 supported by AK064726	Oryza sativa (japonica cultivar-group)	RF|NP 001046213.1|115444867|NM 001052748
GSLA530TF		BAC21275 lachrymatory factor synthase [Allium cepa].; gene= lfs	1	934	54.9251	-	-	-
GSLA530TR			1	682	48.6804	-	-	-
GSLA532TF			1	123	56.9106	-	-	-
GSLA532TR	1588285:1		1	910	51.0989	unknown protein	Arabidopsis thaliana	RF|NP 565188.1|18412102|NC 003070
GSLA533TF			1	694	48.9914	-	-	-
GSLA533TR			1	812	43.1034	-	-	-
GSLA535TF			0	912	32.0175	-	-	-
GSLA535TR	1588385:1	AAM64873 induced upon wounding stress [Arabidopsis thaliana].	2	836	52.7512	putative progesterone 5-beta-reductase	Oryza sativa (japonica cultivar-group)	GB|AAT85033.1|50872433|AC135598
GSLA536TR			0	837	48.5066	-	-	-
GSLA537TF			1	856	44.8598	-	-	-
GSLA537TR			0	760	49.7368	-	-	-
GSLA538TF			1	940	44.2553	-	-	-
GSLA538TR	1585487:2		1	939	46.7519	-	-	-
GSLA539TF			1	797	59.473	-	-	-
GSLA539TR	1584250:1	BAA94764 HPt phosphotransmitter [Arabidopsis thaliana].; gene=	1	855	38.4795	-	-	-
GSLA540TF	1584244:1		2	922	48.6985	-	-	-
GSLA540TR			1	868	48.2719	-	-	-
GSLA541TR			1	920	37.9348	-	-	-
GSLA542TF	1591836:1		1	662	60.574	PCMP-H2 protein (Fragment) ab initio prediction with EST support contains InterPro domain(s): IPR002885, IPR008941 similar to Q9LFW4	Oryza sativa (japonica cultivar-group)	RF|NP 001062888.1|115478589|NC 008402
GSLA542TR		AF275940_1 cell division control protein 6 [Arabidopsis thaliana].;	1	748	41.7112	The start codon is not identified. Winged helix DNA-binding domain containing protein contains InterPro domain(s): IPR009058 supported by AK107439	Oryza sativa (japonica cultivar-group)	RF|NP 001044845.1|115441131|NM 001051380
GSLA544TF			2	263	52.0913	-	-	-
GSLA544TR			3	169	50.8876	-	-	-
GSLA545TF	1583366:1	AF327062_1 translational elongation factor Tu [Oryza sativa].;	1	608	44.2434	Eftu contains InterPro domain(s): IPR000795, IPR004160, IPR004161, IPR005225, IPR004541, IPR009000, IPR009001 has GO asignment(s): GO:0003746, GO:0005525, GO:0006412, GO:0006414 similar to Q9F9S8 supported by AK102069	Oryza sativa (japonica cultivar-group)	RF|NP 001051912.1|115456623|NC 008396
GSLA545TR	1590766:2		1	726	42.8375	-	-	-
GSLA546TF			0	642	34.891	-	-	-
GSLA546TR			0	781	34.0589	-	-	-
GSLA548TF			1	764	48.1675	-	-	-
GSLA548TR			1	812	58.6207	-	-	-
GSLA549TF			1	867	34.8328	-	-	-
GSLA549TR			1	861	45.993	-	-	-
GSLA550TF	1583115:2		1	836	56.1005	Protein prenyltransferase domain containing protein The start codon is not identified. contains InterPro domain(s): IPR002885, IPR008940 supported by AK102097	Oryza sativa (japonica cultivar-group)	RF|NP 001060398.1|115473599|NC 008400
GSLA550TR	1583115:2		2	912	52.5219	-	-	-
GSLA552TF			1	871	55.9127	-	-	-
GSLA552TR			1	931	50.4834	Concanavalin A-like lectin/glucanase domain containing protein The start codon is not identified. The stop codon is not identified. contains InterPro domain(s): IPR008985 supported by AK100443	Oryza sativa (japonica cultivar-group)	RF|NP 001053518.1|115459836|NC 008397
GSLA553TR			1	915	46.1202	Putative protein ycf1 (ORF1601).	Selaginella uncinata	SP|Q2WGD3|YCF1 SELUN
GSLA555TF			0	655	59.3893	-	-	-
GSLA555TR			0	766	53.1332	-	-	-
GSLA557TF			1	800	31.5	-	-	-
GSLA557TR			1	807	23.6679	-	-	-
GSLA560TF			1	962	25.6757	-	-	-
GSLA560TR			1	812	45.5665	-	-	-
GSLA561TR		BAB88944 protein phosphatase 2C [Mesembryanthemum crystallinum].;	1	817	53.978	protein phosphatase 2C	Prunus avium	GB|AAQ03211.1|33309516|AF411074
GSLA562TF	1585904:2		1	965	56.1658	-	-	-
GSLA562TR	1590413:2	AAA33915 protein kinase.	1	913	59.1457	-	-	-
GSLA566TF			2	720	45.9722	-	-	-
GSLA566TR			10	882	53.9683	-	-	-
GSLA567TR			1	833	45.7383	-	-	-
GSLA568TF			1	91	51.6484	-	-	-
GSLA568TR	1583039:1		1	470	47.4468	-	-	-
GSLA569TR			2	809	47.466	-	-	-
GSLA570TF			1	553	43.038	-	-	-
GSLA570TR			2	894	52.9083	-	-	-
GSLA571TF			1	719	33.5188	-	-	-
GSLA571TR			0	990	32.3232	-	-	-
GSLA572TR			12	888	43.1306	-	-	-
GSLA575TR	1592080:2	T04880 potassium transport protein homolog F18F4.60 - Arabidopsis	1	946	54.4397	K+ potassium transporter family protein contains InterPro domain(s): IPR003855 has GO asignment(s): GO:0006813, GO:0015079, GO:0016020 supported by AK065464	Oryza sativa (japonica cultivar-group)	RF|NP 001063938.1|115480689|NC 008402
GSLA576TF	1580634:9		1	885	52.3164	-	-	-
GSLA576TR			1	801	45.4432	-	-	-
GSLA577TF			0	819	28.8156	-	-	-
GSLA577TR			1	853	31.1841	-	-	-
GSLA580TR			15	677	65.5835	-	-	-
GSLA581TF			0	795	37.1069	-	-	-
GSLA581TR			1	831	59.3261	plus agglutinin	Chlamydomonas reinhardtii	GB|AAS07044.1|41400384|AY450930
GSLA582TF			0	672	45.5357	-	-	-
GSLA584TF			1	959	44.9426	dynein heavy chain 9	Chlamydomonas reinhardtii	GB|BAE19786.2|86439947|AB232152
GSLA584TR			1	714	41.3165	similar to axonemal heavy chain dynein type 3	Monodelphis domestica	RF|XP 001377077.1|126334332|XM 001377040
GSLA586TF			2	901	50.2775	-	-	-
GSLA586TR			2	684	54.8246	-	-	-
GSLA588TF			0	614	47.0684	-	-	-
GSLA588TR			1	936	53.7393	unknown protein	Arabidopsis thaliana	RF|NP 191214.1|15228954|NC 003074
GSLA589TF			4	134	37.3134	-	-	-
GSLA590TF	1583396:1		3	835	47.6647	protein phosphatase	Cryptococcus neoformans var. neoformans JEC21	RF|XP 572886.1|58271460|NC 006694
GSLA590TR			4	756	50.2646	-	-	-
GSLA594TF			3	510	47.6471	ribosomal protein S4	Selaginella uncinata	GB|BAE00254.1|67968354|AB197035
GSLA594TR			1	505	48.5149	-	-	-
GSLA596TF	1580202:2		2	866	47.2286	-	-	-
GSLA596TR			1	736	29.8913	-	-	-
GSLA602TF			1	774	42.6357	-	-	-
GSLA602TR	1583921:1		1	914	44.2013	-	-	-
GSLA603TF			1	885	24.6328	-	-	-
GSLA603TR			1	967	46.9493	-	-	-
GSLA605TF	1583318:2		5	738	42.4119	-	-	-
GSLA605TR			3	762	46.8504	-	-	-
GSLA606TF		AF203882_1 dynamin homolog [Astragalus sinicus].; gene= DH1	1	934	44.7537	Dynamin-like protein 6 contains InterPro domain(s): IPR001401, IPR001849, IPR000375, IPR003130 has GO asignment(s): GO:0003924, GO:0005525 similar to Q9SE83 supported by AK099699	Oryza sativa (japonica cultivar-group)	RF|NP 001048064.1|115448569|NC 008395
GSLA606TR	1584614:13		1	814	56.6339	Dehydrogenase contains InterPro domain(s): IPR002198, IPR002347 has GO asignment(s): GO:0008152, GO:0016491 similar to Q83V20 supported by AK068563	Oryza sativa (japonica cultivar-group)	RF|NP 001052971.1|115458742|NC 008397
GSLA607TR			0	834	52.1583	-	-	-
GSLA608TR			1	911	43.1394	-	-	-
GSLA609TF			0	746	52.1448	-	-	-
GSLA609TR			1	836	33.2536	-	-	-
GSLA612TR			1	842	42.5178	-	-	-
GSLA613TF			1	955	46.0733	-	-	-
GSLA613TR	1585692:1		1	812	49.6305	-	-	-
GSLA614TF			0	901	40.1776	-	-	-
GSLA614TR			1	908	39.7577	-	-	-
GSLA615TF	1582371:2		1	948	54.7468	-	-	-
GSLA615TR			1	810	43.8272	C2 domain containing protein contains InterPro domain(s): IPR000008, IPR008973 supported by AK101258	Oryza sativa (japonica cultivar-group)	RF|NP 001046658.1|115445757|NM 001053193
GSLA617TF		BAB11034 UVB-resistance protein UVR8 [Arabidopsis thaliana].; note=	1	818	54.89	Regulator of chromosome condensation/beta-lactamase-inhibitor protein II domain containing protein contains InterPro domain(s): IPR000408, IPR009091 supported by AK065041	Oryza sativa (japonica cultivar-group)	RF|NP 001066582.1|115488190|NC 008405
GSLA617TR		T01551 receptor kinase homolog A_TM018A10.19 - Arabidopsis	1	865	49.0173	protein kinase-like protein	Arabidopsis thaliana	GB|CAB79268.1|7269160|AL161558
GSLA618TR			1	772	47.9275	-	-	-
GSLA619TF			2	642	43.4579	GINS complex, Psf1 component	Medicago truncatula	GB|ABE94320.1|92898747|AC125481
GSLA619TR			2	666	35.4354	-	-	-
GSLA620TF			2	628	47.9299	Putative protein ycf1 (ORF1601).	Selaginella uncinata	SP|Q2WGD3|YCF1 SELUN
GSLA620TR			2	800	44.5	Putative protein ycf1 (ORF1601).	Selaginella uncinata	SP|Q2WGD3|YCF1 SELUN
GSLA622TF	1585123:1	CAC03538 lethal leaf-spot 1 homolog Lls1 [Arabidopsis thaliana].;	1	661	44.1755	Rieske [2Fe-2S] region	Medicago truncatula	GB|ABE84091.1|92876776|AC126007
GSLA622TR			1	837	29.0323	-	-	-
GSLA623TR			1	926	44.6004	-	-	-
GSLA624TF		BAA08554 OSH42 transcript [Oryza sativa (japonica	1	708	45.1977	KNAT3 (KNOTTED1-LIKE HOMEOBOX GENE 3)	Arabidopsis thaliana	RF|NP 001031938.1|79328660|NC 003076
GSLA624TR			1	172	41.8605	-	-	-
GSLA626TF			15	958	58.6639	-	-	-
GSLA626TR	1589613:1		1	976	46.1066	-	-	-
GSLA627TF			0	931	50.6982	-	-	-
GSLA628TF			0	896	26.3393	-	-	-
GSLA629TR			1	915	38.7978	-	-	-
GSLA630TF	1586309:1		1	837	52.6882	-	-	-
GSLA630TR			1	872	53.0963	-	-	-
GSLA632TR			3	909	37.2937	Y27F2A.5	Caenorhabditis elegans	RF|NP 494464.1|17536989|NM 062063
GSLA633TF			1	824	39.3204	-	-	-
GSLA633TR			0	921	38.4365	-	-	-
GSLA634TF			0	498	49.7992	-	-	-
GSLA634TR			1	843	52.1945	hypothetical protein	Selaginella uncinata	GB|BAE00197.1|67968297|AB197035
GSLA635TF		BAA87951 CF9 [Arabidopsis thaliana].; name= CF9; gene= CF9	1	889	54.5557	-	-	-
GSLA635TR	1584435:1	AAB63619 ribitol dehydrogenase isolog.; gene= T19F6.14	1	855	47.9532	oxidoreductase	Arabidopsis thaliana	RF|NP 192880.1|15233359|NC 003075
GSLA637TF	1584397:1		1	883	60.2492	4,5 dioxygenase extradiol	Physcomitrella patens	GB|CAE47099.1|34850078|AJ583016
GSLA637TR	1584674:1		1	894	58.1655	-	-	-
GSLA638TF	1583604:1		19	908	53.1938	-	-	-
GSLA638TR			1	932	48.2833	-	-	-
GSLA639TF	1582852:4	AAC32149 pyruvate dehydrogenase E1 beta subunit [Picea mariana].;	2	796	47.2362	Pyruvate dehydrogenase E1 component beta subunit contains InterPro domain(s): IPR005475, IPR005476, IPR009014 similar to Q8DMB7 supported by AK063753	Oryza sativa (japonica cultivar-group)	RF|NP 001067285.1|115489596|NM 001073817
GSLA639TR			1	843	25.7414	-	-	-
GSLA641TF			1	809	27.4413	-	-	-
GSLA642TF			1	760	28.8158	-	-	-
GSLA642TR	1589440:2		2	830	43.3735	-	-	-
GSLA643TF			1	695	46.7626	-	-	-
GSLA643TR			1	878	27.4487	-	-	-
GSLA644TF			1	755	39.6026	-	-	-
GSLA644TR			1	764	47.1204	-	-	-
GSLA645TF			2	475	53.6842	hypothetical protein	Selaginella uncinata	GB|BAE00197.1|67968297|AB197035
GSLA645TR			0	647	51.4683	-	-	-
GSLA646TF			11	696	45.977	-	-	-
GSLA647TF			0	809	31.644	-	-	-
GSLA648TF			1	110	37.2727	-	-	-
GSLA650TF			1	810	42.963	-	-	-
GSLA650TR	1583382:1		1	896	52.7902	-	-	-
GSLA651TF		At5g37630 chromosome condensation protein -like; protein id:	1	923	46.1538	-	-	-
GSLA651TR	1585564:1		1	946	45.8774	Protein of unknown function DUF689 family protein contains InterPro domain(s): IPR007785 supported by AK102124	Oryza sativa (japonica cultivar-group)	RF|NP 001054239.1|115461278|NC 008397
GSLA653TF			1	904	44.0265	Aldo/keto reductase family protein contains InterPro domain(s): IPR001395 supported by AK120676	Oryza sativa (japonica cultivar-group)	RF|NP 001065068.1|115482950|NC 008403
GSLA653TR	1590993:1		1	892	45.1794	unknown protein	Arabidopsis thaliana	RF|NP 565774.1|18403397|NC 003071
GSLA654TF			1	888	43.1306	nucleotide binding	Arabidopsis thaliana	RF|NP 190628.2|30693337|NC 003074
GSLA654TR			1	963	50.2596	-	-	-
GSLA655TF			1	731	67.7155	-	-	-
GSLA655TR			1	455	69.4505	-	-	-
GSLA657TF			1	702	36.6097	-	-	-
GSLA657TR	1584229:2		1	692	54.1908	Peptidase S16, lon protease family protein contains InterPro domain(s): IPR001984, IPR003593, IPR001687 has GO asignment(s): GO:0000166, GO:0004176, GO:0004252, GO:0005524, GO:0006508 supported by AK101138	Oryza sativa (japonica cultivar-group)	RF|NP 001056852.1|115466506|NC 008399
GSLA658TF			1	713	51.4727	-	-	-
GSLA658TR		At5g40200 DegP protease; protein id: At5g40200.1, supported by	1	840	50.7143	Peptidase S1B, glutamyl endopeptidase I family protein contains InterPro domain(s): IPR001940, IPR008256, IPR001254, IPR001478, IPR009003 has GO asignment(s): GO:0004252, GO:0004295, GO:0005515, GO:0006508, GO:0008236 supported by AK120193	Oryza sativa (japonica cultivar-group)	RF|NP 001057235.1|115467272|NC 008399
GSLA659TF	1588686:2		1	111	44.1441	-	-	-
GSLA659TR			1	109	49.5413	-	-	-
GSLA660TF			2	896	39.1741	-	-	-
GSLA660TR			1	765	27.0588	-	-	-
GSLA661TF	1582307:7		1	903	52.6024	-	-	-
GSLA661TR		AF324668_1 MLP3.17 [Arabidopsis thaliana].; note= ecotype: Columbia	1	811	51.7879	-	-	-
GSLA662TF			1	826	57.385	-	-	-
GSLA662TR	1587074:2	CAB46506 protein phosphatase 2A catalytic subunit [Nicotiana	1	858	49.8834	Serine/threonine-protein phosphatase PP2A catalytic subunit(EC 3.1.3.16).	Nicotiana tabacum	SP|Q9XGH7|PP2A TOBAC
GSLA664TF		At1g33610 leucine rich repeat protein family; protein id: At1g33610.1	1	944	64.1949	-	-	-
GSLA664TR	1582961:1		1	910	56.2637	-	-	-
GSLA665TF			1	787	41.2961	-	-	-
GSLA665TR			1	910	50.989	carbohydrate transporter/ sugar porter	Arabidopsis thaliana	RF|NP 974392.1|42572593|NC 003074
GSLA666TF			1	860	51.7442	hypothetical protein	Burkholderia mallei NCTC 10229	RF|YP 001028550.1|124385979|NC 008836
GSLA666TR			14	844	44.4313	-	-	-
GSLA667TF			2	622	48.3923	-	-	-
GSLA669TF	1588233:1		1	631	45.6418	hypothetical protein	Oryza sativa (japonica cultivar-group)	GB|AAK27804.1|13489170|AC022457
GSLA669TR			1	711	57.5246	-	-	-
GSLA670TR			2	510	55.6863	-	-	-
GSLA671TF			0	744	44.6237	-	-	-
GSLA671TR			1	865	43.0058	-	-	-
GSLA673TR			1	813	46.4945	-	-	-
GSLA674TF			1	191	34.0314	-	-	-
GSLA674TR			1	926	36.8251	-	-	-
GSLA675TF	1587946:1		1	968	55.2686	peptidase M16-like	Trichodesmium erythraeum IMS101	RF|YP 722429.1|113476368|NC 008312
GSLA675TR	1587618:2		1	814	39.312	-	-	-
GSLA678TF			1	816	19.2402	-	-	-
GSLA678TR			1	910	48.1319	-	-	-
GSLA680TF	1582274:3	JE0115 zinc-finger protein S12569 [imported] - rice.	1	265	54.3396	-	-	-
GSLA680TR	1580477:1		2	526	50	Short-chain dehydrogenase/reductase SDR family protein contains InterPro domain(s): IPR002347, IPR002198 has GO asignment(s): GO:0008152, GO:0016491 supported by AK108901	Oryza sativa (japonica cultivar-group)	RF|NP 001062940.1|115478693|NC 008402
GSLA681TF			1	70	28.5714	-	-	-
GSLA681TR	1591319:2		0	345	44.6377	-	-	-
GSLA682TF			1	777	45.5598	Protein of unknown function DUF1162 family protein ab initio prediction with EST support contains InterPro domain(s): IPR009543, IPR000008, IPR008973	Oryza sativa (japonica cultivar-group)	RF|NP 001046831.1|115446103|NC 008395
GSLA682TR			1	909	49.945	Protein of unknown function DUF1162 family protein ab initio prediction with EST support contains InterPro domain(s): IPR009543, IPR000008, IPR008973	Oryza sativa (japonica cultivar-group)	RF|NP 001046831.1|115446103|NC 008395
GSLA683TR			0	386	55.9585	-	-	-
GSLA684TF			1	901	48.1687	-	-	-
GSLA684TR		AF031487_1 bZIP transcription factor [Nicotiana tabacum].; gene=	1	807	48.4511	Basic leucine zipper protein (Liguleless2) similar to O49067 supported by AK066906	Oryza sativa (japonica cultivar-group)	RF|NP 001054023.1|115460846|NC 008397
GSLA685TF	1581433:1		1	813	54.4895	-	-	-
GSLA685TR			1	765	54.6405	-	-	-
GSLA686TF			1	810	48.8889	-	-	-
GSLA686TR			1	939	43.344	-	-	-
GSLA687TF			0	885	49.6045	-	-	-
GSLA688TF			2	869	44.0736	-	-	-
GSLA688TR	1585387:1	CAC59823 Xaa-Pro aminopeptidase 1 [Lycopersicon esculentum].; gene=	3	863	46.4658	Peptidase M24; Peptidase aspartic, active site	Medicago truncatula	GB|ABE90680.1|92891162|AC146571
GSLA689TR			0	693	47.0418	-	-	-
GSLA690TR			1	598	51.8395	-	-	-
GSLA692TR	1588559:1		2	837	45.5197	-	-	-
GSLA694TF			2	841	49.8216	-	-	-
GSLA694TR			1	795	32.956	-	-	-
GSLA695TF			0	732	27.8689	-	-	-
GSLA695TR			1	760	36.3158	-	-	-
GSLA696TF			2	769	53.9662	-	-	-
GSLA696TR	1581890:1	At2g39220 patatin family; protein id: At2g39220.1, supported by	1	607	49.4234	-	-	-
GSLA701TF			1	881	41.8842	-	-	-
GSLA701TR	1581376:1	AAG31173 COP1 [Ipomoea nil].	1	818	42.9095	COP1 regulatory protein (Constitutive photomorphogenesis protein 1) contains InterPro domain(s): IPR001680, IPR001841, IPR011046 similar to P43254 supported by AK102740	Oryza sativa (japonica cultivar-group)	RF|NP 001048254.1|115448949|NC 008395
GSLA702TF	1589082:1		1	820	45.6098	-	-	-
GSLA702TR			3	795	46.5409	-	-	-
GSLA703TF	1583882:2		1	866	44.5727	Protein At3g58460.	Arabidopsis thaliana	SP|Q8LB17|Y3846 ARATH
GSLA703TR		CAC87256 NADPH oxidase [Nicotiana tabacum].; gene= rbohF	1	940	54.7872	Respiratory burst oxidase protein E contains InterPro domain(s): IPR000778, IPR002048, IPR002916, IPR010983 has GO asignment(s): GO:0005509, GO:0006118, GO:0016020, GO:0016491 similar to O81211 supported by AK120739	Oryza sativa (japonica cultivar-group)	RF|NP 001063267.1|115479347|NC 008402
GSLA704TF			1	909	56.6557	RINT-1/TIP-1 family protein contains InterPro domain(s): IPR007528 supported by AK101365	Oryza sativa (japonica cultivar-group)	RF|NP 001048119.1|115448679|NC 008395
GSLA704TR			0	843	25.3855	-	-	-
GSLA706TF			3	885	47.9096	-	-	-
GSLA706TR			5	856	42.9907	DNA-directed DNA polymerase family protein ab initio prediction with EST support contains InterPro domain(s): IPR002298, IPR011545, IPR001650, IPR001098, IPR001410 has GO asignment(s): GO:0003676, GO:0003677, GO:0003887, GO:0004386, GO:0005524, GO:0006260, GO:0008026	Oryza sativa (japonica cultivar-group)	RF|NP 001066603.1|115488232|NC 008405
GSLA708TF		AAC14524 3-beta-hydroxysteroid dehydrogenase [Arabidopsis	1	721	57.5589	3-beta-hydroxy-delta5-steroid dehydrogenase	Arabidopsis thaliana	RF|NP 849779.1|30694041|NC 003070
GSLA708TR			1	847	56.1983	-	-	-
GSLA709TR			1	497	52.1127	hypothetical protein	Selaginella uncinata	GB|BAE00197.1|67968297|AB197035
GSLA710TF			1	810	47.1605	hypothetical protein	Selaginella uncinata	GB|BAE00197.1|67968297|AB197035
GSLA710TR			4	705	52.766	hypothetical protein	Selaginella uncinata	GB|BAE00197.1|67968297|AB197035
GSLA711TR			1	898	53.5635	-	-	-
GSLA714TF			1	889	43.8695	-	-	-
GSLA714TR			1	938	37.2068	-	-	-
GSLA715TF	1590653:1		1	911	45.3348	-	-	-
GSLA715TR			1	755	55.894	-	-	-
GSLA716TF			1	933	36.2272	-	-	-
GSLA716TR		CAA50155 flavonoid hydroxylase (P450) [Solanum melongena].; gene=	1	878	47.0387	flavonoid 3',5'-hydroxylase	Solanum tuberosum	GB|AAV85473.1|56269807|AY675561
GSLA717TF	1582838:2		1	806	48.8834	unknown protein	Arabidopsis thaliana	RF|NP 851032.1|30681448|NC 003076
GSLA717TR	1586479:1		2	926	49.2441	-	-	-
GSLA718TF		AAC49294 clathrin heavy chain.	1	872	47.2477	Clathrin propeller, N-terminal; Protein prenyltransferase	Medicago truncatula	GB|ABE91395.1|92892796|AC144729
GSLA718TR		AAC49294 clathrin heavy chain.	1	782	41.0486	Clathrin propeller, N-terminal; Protein prenyltransferase	Medicago truncatula	GB|ABE94026.1|92898022|AC142498
GSLA719TR			2	761	49.1459	-	-	-
GSLA720TF	1583344:1		1	601	45.0915	-	-	-
GSLA720TR			1	841	42.6873	Protein of unknown function DUF1336 domain containing protein contains InterPro domain(s): IPR009769, IPR002913, IPR011036 supported by AK067282	Oryza sativa (japonica cultivar-group)	RF|NP 001061897.1|115476602|NC 008401
GSLA721TF	1591904:2	AAL99742 pyruvate decarboxylase [Zea mays].; gene= pdc2	2	783	45.8493	pyruvate decarboxylase	Lycoris aurea	GB|ABJ99596.1|116519148|DQ996285
GSLA721TR			0	806	45.0372	-	-	-
GSLA722TF			1	911	22.7223	-	-	-
GSLA722TR			1	966	28.9855	-	-	-
GSLA724TF			2	854	48.1265	phosphoric ester hydrolase	Arabidopsis thaliana	RF|NP 191408.1|15231046|NC 003074
GSLA724TR			1	862	59.1647	GPI-anchor transamidase/ cysteine-type endopeptidase/ legumain	Arabidopsis thaliana	RF|NP 973794.1|42571407|NC 003070
GSLA725TF			1	816	40.0735	-	-	-
GSLA725TR			1	873	25.315	-	-	-
GSLA726TF			3	643	50.2333	-	-	-
GSLA726TR			0	992	55.2419	-	-	-
GSLA727TF			4	397	41.0579	-	-	-
GSLA727TR			1	527	43.833	-	-	-
GSLA728TF			1	986	40.568	-	-	-
GSLA728TR			1	884	41.629	-	-	-
GSLA729TR	1590632:1	BAB87839 flavonoid 3'-hydroxalase [Torenia hybrida].; gene= ght	1	774	48.1912	flavonoid 3'-hydroxylase	Gentiana triflora	GB|BAD91808.1|62086547|AB193313
GSLA730TF		BAA34862 importin-beta2 [Oryza sativa (japonica cultivar-group)].	1	850	55.0588	Importin-beta2 (Fragment) contains InterPro domain(s): IPR001494, IPR008938 has GO asignment(s): GO:0005634, GO:0005643, GO:0005737, GO:0008565 identical to Q9ZWR4 supported by AB011271	Oryza sativa (japonica cultivar-group)	RF|NP 001067068.1|115489162|NM 001073600
GSLA730TR	1588100:214	BAA34862 importin-beta2 [Oryza sativa (japonica cultivar-group)].	1	709	52.6093	Importin-beta2 (Fragment) contains InterPro domain(s): IPR001494, IPR008938 has GO asignment(s): GO:0005634, GO:0005643, GO:0005737, GO:0008565 identical to Q9ZWR4 supported by AB011271	Oryza sativa (japonica cultivar-group)	RF|NP 001067068.1|115489162|NM 001073600
GSLA731TF			2	710	35.2113	-	-	-
GSLA731TR		CAB45522 [acyl-carrier protein] S-malonyltransferase [Brassica	1	877	45.9521	[acyl-carrier protein] S-malonyltransferase	Brassica napus	GB|CAB45522.1|5139348|AJ007046
GSLA732TF		CAC38726 RKS6 cDNA [Arabidopsis thaliana].; name= RKS6 cDNA	5	526	56.4639	-	-	-
GSLA732TR			4	736	60.0543	Tetratricopeptide-like helical	Medicago truncatula	GB|ABE94373.1|92898853|AC141323
GSLA733TR			3	776	40.2062	-	-	-
GSLA734TF			2	731	38.7141	-	-	-
GSLA734TR			1	163	57.0552	-	-	-
GSLA735TR			1	812	48.399	-	-	-
GSLA736TR	1580530:2		8	697	55.3802	PE-PGRS FAMILY PROTEIN	Mycobacterium tuberculosis H37Rv	RF|YP 177887.1|57116996|NC 000962
GSLA737TF			1	79	27.8481	-	-	-
GSLA737TR			3	160	65	-	-	-
GSLA738TR	1580634:9		1	874	47.8261	-	-	-
GSLA742TF			1	828	54.7101	Leucine-rich repeat, typical subtype	Medicago truncatula	GB|ABE94689.1|92899368|AC126784
GSLA742TR	1581894:2	CAA70317 cholinephosphate cytidylyltransferase [Pisum sativum].	1	375	56.5333	Cholinephosphate cytidylyltransferase contains InterPro domain(s): IPR004820, IPR004821 has GO asignment(s): GO:0009058, GO:0016779 similar to P93470 supported by AK070565	Oryza sativa (japonica cultivar-group)	RF|NP 001046040.1|115444521|NC 008395
GSLA743TF		AF181496_1 meiotic serine proteinase [Lycopersicon esculentum].;	1	759	50.8564	meiotic serine proteinase	Solanum lycopersicum	GB|AAF13299.1|6468325|AF181496
GSLA743TR			1	936	50.8547	-	-	-
GSLA744TF			1	748	43.0481	-	-	-
GSLA744TR	1581655:7	DPD2_ORYSA DNA polymerase delta small subunit.; gene= POLD2	1	827	46.1911	unnamed protein product; ESTs AU068594(C30493),D24468(R2008) correspond to a region of the predicted gene. similar to DNA polymerase delta small subunit. (AC002561)	Oryza sativa (japonica cultivar-group)	GB|BAA85393.1|6063533|AP000615
GSLA745TF			0	702	48.433	hypothetical protein	Monodelphis domestica	RF|XP 001370050.1|126343521|XM 001370013
GSLA745TR			1	889	40.1575	-	-	-
GSLA747TF			11	814	44.5946	-	-	-
GSLA747TR			1	946	36.3636	-	-	-
GSLA749TF			14	878	44.533	-	-	-
GSLA749TR			12	907	51.9294	major ampullate spidroin 1	Argiope trifasciata	GB|AAK30595.1|13561984|AF350266
GSLA750TF		AAC49294 clathrin heavy chain.	1	750	43.8667	Clathrin propeller, N-terminal; Protein prenyltransferase	Medicago truncatula	GB|ABE91395.1|92892796|AC144729
GSLA750TR		AAC49294 clathrin heavy chain.	1	734	42.9155	Clathrin propeller, N-terminal; Protein prenyltransferase	Medicago truncatula	GB|ABE94026.1|92898022|AC142498
GSLA751TF	1591416:1		1	722	47.7839	-	-	-
GSLA751TR	1591416:2		1	416	46.1538	-	-	-
GSLA752TR			1	909	51.9252	-	-	-
GSLA753TF			2	812	43.7192	-	-	-
GSLA753TR			1	849	40.0471	-	-	-
GSLA754TF	1587920:1		1	792	53.1566	-	-	-
GSLA754TR			1	822	54.6229	-	-	-
GSLA755TF			1	373	41.555	-	-	-
GSLA755TR			1	744	51.7473	Transcription factor CBF/NF-Y/archaeal histone domain containing protein ab initio prediction with EST support contains InterPro domain(s): IPR003958, IPR007124, IPR009072 has GO asignment(s): GO:0003677	Oryza sativa (japonica cultivar-group)	RF|NP 001063969.1|115480751|NC 008402
GSLA756TF			1	425	70.3529	-	-	-
GSLA756TR			0	399	70.4261	-	-	-
GSLA757TF			1	872	51.7202	-	-	-
GSLA758TF			3	672	44.9405	-	-	-
GSLA758TR			2	803	38.6052	-	-	-
GSLA759TR			0	720	40.8333	-	-	-
GSLA760TF			1	825	48.7273	-	-	-
GSLA760TR	1581376:3	AAL14875 copI [Oryza sativa].	1	773	47.348	E3 ubiquitin-protein ligase COP1 (EC 6.3.2.-) (Constitutivephotomorphogenesis protein 1).	Arabidopsis thaliana	SP|P43254|COP1 ARATH
GSLA761TF	1588069:2		1	908	51.652	-	-	-
GSLA764TF			1	838	37.3508	-	-	-
GSLA764TR			1	915	38.0328	-	-	-
GSLA765TF			1	943	46.8717	-	-	-
GSLA765TR			1	833	46.2185	-	-	-
GSLA766TF			15	738	46.8835	-	-	-
GSLA767TR			0	775	48.6452	-	-	-
GSLA768TF			0	807	29.4919	-	-	-
GSLA768TR			2	780	30.3846	-	-	-
GSLA769TF	1588100:86		1	681	43.025	Lissencephaly type-1-like homology motif; CTLH, C-terminal to LisH motif; WD40-like; Quinonprotein alcohol dehydrogenase-like	Medicago truncatula	GB|ABE79981.1|92870734|AC148304
GSLA769TR			2	802	50.4988	CTLH, C-terminal to LisH motif domain containing protein contains InterPro domain(s): IPR001680, IPR006594, IPR006595, IPR011046, IPR004106 has GO asignment(s): GO:0004252, GO:0006508 supported by AK111518	Oryza sativa (japonica cultivar-group)	RF|NP 001049587.1|115451973|NM 001056122
GSLA770TF			1	697	51.2195	CAT4 (CATIONIC AMINO ACID TRANSPORTER 4); cationic amino acid transporter	Arabidopsis thaliana	RF|NP 187022.2|22330822|NC 003074
GSLA770TR	1581570:1	CAC03679 SRM102 [Arabidopsis thaliana].; gene= srm102	1	890	50.8989	SRm160/300 splicing coactivator (Fragment) contains InterPro domain(s): IPR002483 has GO asignment(s): GO:0006397 similar to Q8QGK3 supported by AK102826	Oryza sativa (japonica cultivar-group)	RF|NP 001049684.1|115452167|NC 008396
GSLA771TF			1	684	43.7135	-	-	-
GSLA771TR		AAM65412 pectin acetylesterase [Arabidopsis thaliana].	1	872	46.9037	carboxylic ester hydrolase	Arabidopsis thaliana	RF|NP 974575.1|42572957|NC 003075
GSLA772TF			2	887	37.4295	-	-	-
GSLA772TR			0	858	40.2098	-	-	-
GSLA774TF			0	644	52.4845	-	-	-
GSLA775TF	1592292:2	AAB58901 B' regulatory subunit of PP2A [Arabidopsis thaliana].;	1	910	46.2637	Protein phosphatase 2A, regulatory B subunit, B56 domain containing protein ab initio prediction with EST support contains InterPro domain(s): IPR002554, IPR008938 has GO asignment(s): GO:0000159, GO:0007165, GO:0008601	Oryza sativa (japonica cultivar-group)	RF|NP 001050908.1|115454615|NC 008396
GSLA775TR			1	959	44.9426	-	-	-
GSLA776TF		CAA45024 aspartate aminotransferase [Panicum miliaceum].; gene=	1	880	48.4091	Mitochondrial aspartate aminotransferase precursor (EC 2.6.1.1) contains InterPro domain(s): IPR000796, IPR004839, IPR004838 has GO asignment(s): GO:0006520, GO:0008483, GO:0009058 similar to Q42803 supported by AK101008	Oryza sativa (japonica cultivar-group)	RF|NP 001057825.1|115468452|NC 008399
GSLA776TR	1584176:3	T05653 amino acid transport protein homolog F22I13.20 - Arabidopsis	1	936	53.4188	Amino acid/polyamine transporter II family protein contains InterPro domain(s): IPR002422 has GO asignment(s): GO:0005279, GO:0006865, GO:0016020 supported by AK069154	Oryza sativa (japonica cultivar-group)	RF|NP 001047994.1|115448429|NM 001054529
GSLA777TF			0	624	49.359	-	-	-
GSLA777TR		At5g65620 oligopeptidase A; protein id: At5g65620.1, supported by	0	260	43.0769	-	-	-
GSLA778TR			1	364	46.978	-	-	-
GSLA780TR			14	697	68.2927	-	-	-
GSLA781TR			2	127	44.8819	photosystem II CP43 protein	Trimenia moorei	GB|AAN07075.1|37544960|AY116657
GSLA782TF			6	670	38.806	-	-	-
GSLA782TR			11	895	43.9106	-	-	-
GSLA783TF	1580650:1		1	691	41.6787	-	-	-
GSLA783TR			1	357	56.8627	unknown protein	Arabidopsis thaliana	RF|NP 179705.1|15226463|NC 003071
GSLA784TF			1	868	33.0645	-	-	-
GSLA784TR			0	737	32.4288	-	-	-
GSLA785TF			1	777	51.2227	-	-	-
GSLA785TR			1	139	66.9065	-	-	-
GSLA786TR			3	942	30.9979	-	-	-
GSLA787TF			1	856	35.2804	-	-	-
GSLA787TR			1	852	30.6338	-	-	-
GSLA788TF			1	874	54.119	unknown protein	Arabidopsis thaliana	RF|NP 193619.1|15234044|NC 003075
GSLA788TR			1	801	54.6816	unknown protein	Arabidopsis thaliana	RF|NP 178398.1|15227067|NC 003071
GSLA789TF			0	716	22.3464	-	-	-
GSLA789TR			6	210	28.0952	-	-	-
GSLA791TF			0	810	44.9383	-	-	-
GSLA791TR			1	825	35.6364	-	-	-
GSLA792TF			0	811	44.8829	-	-	-
GSLA792TR			1	790	42.9114	-	-	-
GSLA793TR			3	704	67.0455	-	-	-
GSLA794TF		T08863 procollagen-proline dioxygenase alpha chain homolog	1	729	41.2894	-	-	-
GSLA794TR		At5g65620 oligopeptidase A; protein id: At5g65620.1, supported by	1	843	42.1115	metalloendopeptidase	Arabidopsis thaliana	RF|NP 569013.1|18424970|NM 125960
GSLA795TF	1585898:1		0	842	50	-	-	-
GSLA796TF	1584544:2		2	903	48.8372	-	-	-
GSLA796TR			0	268	49.6269	Transthyretin-like protein.	Arabidopsis thaliana	SP|Q9LVM5|TTHL ARATH
GSLAA01TR			1	840	35.119	-	-	-
GSLAA02TF	1588987:2		1	970	49.7938	Protein transport protein Sec24-like At3g07100.	Arabidopsis thaliana	SP|Q9SFU0|SC24A ARATH
GSLAA02TR	1583560:1		1	983	54.12	unknown protein	Arabidopsis thaliana	RF|NP 193095.2|42566759|NC 003075
GSLAA04TF	1585158:1		4	992	45.0605	ATPase type 13A4	Gallus gallus	RF|NP 001026485.1|71896931|NM 001031314
GSLAA04TR	1589974:1		3	781	58.0026	-	-	-
GSLAA05TF		BAB10695 disease resistance protein [Arabidopsis thaliana].; note=	1	1007	55.1142	NBS-LRR resistance protein-like protein	Solanum lycopersicum	GB|ABI96215.1|115381102|DQ863290
GSLAA05TR	1588031:1	At5g09880 RRM-containing protein; protein id: At5g09880.1,	1	987	45.7953	RNA binding	Arabidopsis thaliana	RF|NP 568220.1|18416114|NC 003076
GSLAA06TF	1580412:5	CAC09378 cDNA~Mango alcohol acyl transferase [Mangifera indica].;	1	1002	55.2894	unknown protein	Arabidopsis thaliana	RF|NP 171976.1|15220333|NC 003070
GSLAA06TR	1580697:2		1	882	51.9274	protein of unknown function UPF0060	Arthrobacter sp. FB24	RF|YP 829174.1|116662119|NC 008537
GSLAA07TF	1580780:1		1	997	48.6459	-	-	-
GSLAA07TR			1	870	48.3908	-	-	-
GSLAA08TF	1585898:1		0	991	50.2523	-	-	-
GSLAA09TF	1581956:1	At1g17840 ABC transporter family protein; protein id: At1g17840.1	1	1016	47.5394	White-brown complex homolog protein 12 (Protein ECERIFERUM5).	Arabidopsis thaliana	SP|Q9C8K2|WBC12 ARATH
GSLAA09TR		AF332875_1 histone deacetylase HD1 [Oryza sativa].	1	908	41.4097	Histone deacetylase superfamily protein The start codon is not identified. contains InterPro domain(s): IPR000286, IPR003084 has GO asignment(s): GO:0004407, GO:0005634, GO:0016575 supported by AK066667	Oryza sativa (japonica cultivar-group)	RF|NP 001052725.1|115458250|NC 008397
GSLAA10TR			1	767	25.4237	-	-	-
GSLAA11TF			1	921	68.4039	-	-	-
GSLAA11TR			2	991	67.1039	-	-	-
GSLAA12TF			5	920	40.2174	-	-	-
GSLAA12TR			1	926	38.7689	-	-	-
GSLAA13TF	1587378:1	BAB79236 higher plant homolog of bacterial cell division	1	884	51.9231	unknown protein	Arabidopsis thaliana	RF|NP 564964.1|18409259|NC 003070
GSLAA13TR	1588000:1	AAM65701 thioredoxin m4 [Arabidopsis thaliana].	1	880	49.7727	-	-	-
GSLAA14TF	1586170:1	AAC62457 p-hydroxyphenylpyruvate dioxygenase [Arabidopsis	1	1005	61.2935	4-hydroxyphenylpyruvate dioxygenase (EC 1.13.11.27) (4HPPD) (HPD)(HPPDase) (4-hydroxyphenylpyruvic acid oxidase).	Arabidopsis thaliana	SP|P93836|HPPD ARATH
GSLAA14TR			1	948	40.9283	-	-	-
GSLAA16TF			1	711	32.7707	-	-	-
GSLAA16TR			1	901	39.5117	-	-	-
GSLAA17TF	1580958:9		1	1013	51.1352	-	-	-
GSLAA17TR			1	1005	47.0647	-	-	-
GSLAA18TF			2	1004	30.9761	-	-	-
GSLAA18TR		At5g64270 nuclear protein-like; protein id: At5g64270.1 [Arabidopsis	1	1013	55.0839	unknown protein	Arabidopsis thaliana	RF|NP 201232.1|15237657|NM 125823
GSLAA20TF		AF190655_1 poly(A)-binding protein [Nicotiana tabacum].; gene= PABP	0	1030	48.2524	Peptidyl-prolyl cis-trans isomerase-like 4 (EC 5.2.1.8) (PPIase)(Rotamase).	Filobasidiella neoformans	SP|Q5KNY5|PPIL4 CRYNE
GSLAA20TR			0	968	51.5496	hypothetical protein	Ustilago maydis 521	RF|XP 757844.1|71006356|XM 752751
GSLAA21TF			0	678	47.0501	Peptidyl-prolyl cis-trans isomerase-like 4 (EC 5.2.1.8) (PPIase)(Rotamase).	Filobasidiella neoformans	SP|Q5KNY5|PPIL4 CRYNE
GSLAA21TR			4	572	47.3776	ribosomal protein S4	Selaginella uncinata	GB|BAE00254.1|67968354|AB197035
GSLAA22TF	1588192:1		2	880	48.2955	-	-	-
GSLAA23TR		AAC49874 cation-chloride co-transporter [Nicotiana tabacum].	0	995	31.2563	-	-	-
GSLAA26TR			1	1054	48.6717	hypothetical protein	Selaginella uncinata	GB|BAE00197.1|67968297|AB197035
GSLAA27TF	1582480:1		3	1014	45.5621	-	-	-
GSLAA28TF			1	948	48.7342	Conserved hypothetical protein supported by AK121868	Oryza sativa (japonica cultivar-group)	RF|NP 001048029.1|115448499|NC 008395
GSLAA28TR			1	1022	45.3033	Conserved hypothetical protein supported by AK121868	Oryza sativa (japonica cultivar-group)	RF|NP 001048029.1|115448499|NC 008395
GSLAA29TR			0	485	57.9381	-	-	-
GSLAA30TF	1583110:1		1	863	49.0151	-	-	-
GSLAA30TR	1581613:3		1	962	57.1726	putative aspartate--tRNA ligase	Arabidopsis thaliana	GB|CAB80093.1|7270325|AL161584
GSLAA31TF	1581676:2		6	938	42.1109	-	-	-
GSLAA32TF			1	1010	48.3168	-	-	-
GSLAA32TR			1	870	36.8966	-	-	-
GSLAA33TF	1586945:1	BAA02161 ATP/ADP translocator [Oryza sativa].	1	851	65.2174	Mitochondrial carrier protein family protein ab initio prediction with EST support contains InterPro domain(s): IPR002067, IPR001993 has GO asignment(s): GO:0005488, GO:0005743, GO:0006810, GO:0016020	Oryza sativa (japonica cultivar-group)	RF|NP 001049133.1|115451065|NC 008396
GSLAA33TR		2207203A Cf-2 gene.	1	872	43.8073	-	-	-
GSLAA34TF		CAB51557 gibberellin response modulator [Zea mays].; gene= d8; note=	1	972	64.5062	-	-	-
GSLAA34TR			0	996	57.5301	-	-	-
GSLAA35TF			1	862	47.5638	-	-	-
GSLAA38TF			1	1019	51.7174	-	-	-
GSLAA38TR			1	945	49.6296	-	-	-
GSLAA39TF			1	1007	44.4886	-	-	-
GSLAA39TR		AC006550_17 Belongs to PF|00004 ATPases associated with various	1	980	48.6735	PEX6 (PEROXIN6); ATP binding	Arabidopsis thaliana	RF|NP 171799.2|22329309|NC 003070
GSLAA40TF			0	775	40.5161	-	-	-
GSLAA40TR			1	995	41.608	-	-	-
GSLAA41TF			13	840	50.4762	-	-	-
GSLAA42TR			1	453	38.6313	-	-	-
GSLAA43TF	1590325:1		1	931	31.4715	-	-	-
GSLAA43TR			0	946	35.6237	-	-	-
GSLAA44TR			2	795	56.9811	-	-	-
GSLAA46TF			1	652	38.8037	-	-	-
GSLAA46TR			1	1029	41.7881	-	-	-
GSLAA47TF			1	971	51.3903	-	-	-
GSLAA47TR			0	595	53.2773	-	-	-
GSLAA48TF			1	979	43.2074	unknown protein	Arabidopsis thaliana	RF|NP 197188.1|15237421|NC 003076
GSLAA48TR	1582103:1		1	906	46.468	rhodopsin-like receptor	Arabidopsis thaliana	RF|NP 181673.1|15227350|NC 003071
GSLAA50TR			0	1032	48.6434	-	-	-
GSLAA51TF	1580875:1		2	994	39.0342	-	-	-
GSLAA51TR			7	880	55	-	-	-
GSLAA54TF			0	1003	52.4427	-	-	-
GSLAA55TF			2	965	70.5699	-	-	-
GSLAA55TR			1	821	66.0171	-	-	-
GSLAA56TF			1	956	51.046	-	-	-
GSLAA56TR		T04521 proline-rich protein APG homolog F16A16.110 - Arabidopsis	1	1027	55.9883	unknown	Arabidopsis thaliana	GB|AAM65335.1|21593386|AY087799
GSLAA57TF	1580342:10	At3g29090 pectinesterase family; protein id: At3g29090.1, supported	1	1044	51.2452	Pectinesterase	Medicago truncatula	GB|ABE86764.1|92883021|AC119412
GSLAA57TR	1587414:1	At3g29090 pectinesterase family; protein id: At3g29090.1, supported	1	887	44.4194	Pectinesterase family protein contains InterPro domain(s): IPR000070, IPR011050 has GO asignment(s): GO:0005618, GO:0030599, GO:0042545 supported by AK101494	Oryza sativa (japonica cultivar-group)	RF|NP 001064567.1|115481948|NC 008403
GSLAA58TF			1	989	48.9383	-	-	-
GSLAA58TR			3	970	48.0412	-	-	-
GSLAA63TF	1580315:1	T00487 potassium transport protein homolog F19I3.29 - Arabidopsis	1	969	43.4469	HAK5	Solanum lycopersicum	GB|ABF22603.1|94483077|DQ489721
GSLAA63TR		BAB20600 AtNAC2 [Arabidopsis thaliana].; gene= AtNAC2	1	1001	49.2507	No apical meristem (NAM) protein domain containing protein ab initio prediction with EST support contains InterPro domain(s): IPR003441	Oryza sativa (japonica cultivar-group)	RF|NP 001048109.1|115448659|NC 008395
GSLAA64TF			1	866	34.9885	-	-	-
GSLAA64TR	1582493:1	CAA38039 alcohol dehydrogenase [Petunia x hybrida].; gene= ADH1	2	847	45.4545	putative alcohol dehydrogenase class III	Photobacterium profundum SS9	RF|YP 129693.1|54308673|NC 006370
GSLAA65TF			1	1008	43.6508	-	-	-
GSLAA65TR			1	885	33.8983	-	-	-
GSLAA67TF			2	976	37.9098	-	-	-
GSLAA67TR			0	997	41.5246	-	-	-
GSLAA69TF			1	976	46.209	Putative protein ycf1 (ORF1601).	Selaginella uncinata	SP|Q2WGD3|YCF1 SELUN
GSLAA70TF			0	998	51.4028	-	-	-
GSLAA70TR			0	834	43.2854	-	-	-
GSLAA72TF		AAL23750 flavin-containing monooxygenase YUCCA [Arabidopsis	1	931	50.8056	Flavin monoxygenase-like protein floozy ab initio prediction with EST support contains InterPro domain(s): IPR001327, IPR000960, IPR001100, IPR000103 has GO asignment(s): GO:0004497, GO:0006118, GO:0015036, GO:0016491 similar to Q94BZ9	Oryza sativa (japonica cultivar-group)	RF|NP 001044157.1|115439755|NC 008394
GSLAA72TR			1	924	46.8615	-	-	-
GSLAA74TF			2	982	56.0081	-	-	-
GSLAA74TR			2	882	40.0227	-	-	-
GSLAA75TF			1	790	44.557	-	-	-
GSLAA75TR			0	937	42.9029	-	-	-
GSLAA76TF			1	908	43.9427	-	-	-
GSLAA76TR			1	969	53.7668	-	-	-
GSLAA77TF			1	948	49.789	unknown protein	Arabidopsis thaliana	RF|NP 200252.1|15239633|NC 003076
GSLAA77TR			1	858	44.4056	-	-	-
GSLAA78TF			1	974	55.3388	Conserved hypothetical protein supported by AK063022	Oryza sativa (japonica cultivar-group)	RF|NP 001053837.1|115460474|NC 008397
GSLAA78TR	1591551:1	AF205131_1 guanylate kinase [Lilium longiflorum].; gene= GK-1	1	906	48.234	guanylate kinase	Nicotiana tabacum	GB|AAG12251.1|10047455|AF205130
GSLAA80TR	1584889:1		2	992	53.125	-	-	-
GSLAA81TF			3	768	45.9635	-	-	-
GSLAA82TF			1	737	33.1072	-	-	-
GSLAA82TR			2	868	36.2903	-	-	-
GSLAA83TR			0	832	27.2837	-	-	-
GSLAA84TR			2	918	47.4946	-	-	-
GSLAA86TR			14	156	58.3333	-	-	-
GSLAA88TF	1589175:1		1	953	51.5215	Conserved hypothetical protein supported by AK120318	Oryza sativa (japonica cultivar-group)	RF|NP 001048571.1|115449869|NM 001055106
GSLAA88TR	1581324:2		1	912	51.3158	-	-	-
GSLAA89TF			1	1014	55.6213	-	-	-
GSLAA89TR		BAA83473 cysteine endopeptidase [Oryza sativa].; gene= Rep1	1	1004	46.9124	putative cysteine protease	Gossypium hirsutum	GB|AAT34987.1|47524507|AY604196
GSLAA91TF	1589155:2		1	895	52.8492	-	-	-
GSLAA91TR			2	986	45.6389	nucleotide binding	Arabidopsis thaliana	RF|NP 850474.3|79596176|NC 003071
GSLAA92TF	1586272:1	CAB44774 diacylglycerol O-acyltransferase [Arabidopsis thaliana].	2	999	62.1622	diacylglycerol acyltransferase	Glycine max	GB|AAS78662.1|56199782|AY496439
GSLAA92TR			2	1008	49.0079	-	-	-
GSLAA93TF			15	1014	44.4773	-	-	-
GSLAA94TF			1	1001	26.5734	-	-	-
GSLAA94TR			0	939	31.9489	-	-	-
GSLAA95TF	1586816:3		1	965	62.487	-	-	-
GSLAA96TF			18	488	45.2869	-	-	-
GSLAA96TR	1588217:1		8	855	60.3509	-	-	-
Chloroplast
Read name	Read length	% CG
GSLA002TF	921	51.9001
GSLA005TR	718	49.8607
GSLA017TF	790	51.7722
GSLA017TR	778	46.6581
GSLA033TF	731	53.2148
GSLA046TF	883	50.6229
GSLA059TF	371	47.4394
GSLA059TR	814	52.7027
GSLA061TF	753	51.3944
GSLA115TF	775	53.2903
GSLA115TR	891	50.3928
GSLA117TF	262	49.6183
GSLA117TR	859	52.0373
GSLA146TR	767	52.8031
GSLA147TF	901	50.0555
GSLA147TR	879	53.8111
GSLA156TR	899	51.5017
GSLA165TF	886	48.8713
GSLA165TR	919	49.728
GSLA176TF	795	57.1069
GSLA176TR	888	56.6441
GSLA180TF	884	49.3213
GSLA180TR	863	50.0579
GSLA194TF	720	55.6944
GSLA210TF	787	46.6328
GSLA210TR	797	49.1844
GSLA212TF	676	49.8521
GSLA214TR	871	44.8909
GSLA236TF	684	47.9532
GSLA253TF	890	47.8652
GSLA253TR	832	50.1202
GSLA272TF	765	51.3725
GSLA279TR	579	49.9136
GSLA281TF	827	53.8089
GSLA292TF	935	47.5936
GSLA296TR	728	45.467
GSLA301TR	705	56.3121
GSLA303TF	848	53.066
GSLA303TR	699	51.6452
GSLA311TR	824	48.7864
GSLA322TR	798	56.391
GSLA340TF	633	50.5529
GSLA340TR	832	49.6394
GSLA346TF	966	44.2029
GSLA346TR	892	51.9058
GSLA350TF	785	51.3376
GSLA350TR	807	53.7794
GSLA352TF	907	49.8346
GSLA352TR	836	48.8038
GSLA360TR	517	53.7718
GSLA364TR	774	49.2248
GSLA404TR	780	50.641
GSLA425TF	850	51.6471
GSLA430TF	913	47.8642
GSLA435TF	836	50.5981
GSLA435TR	823	48.1166
GSLA439TR	718	48.0501
GSLA457TR	728	51.511
GSLA465TF	972	56.6872
GSLA465TR	781	60.5634
GSLA467TF	646	58.8235
GSLA485TR	973	45.221
GSLA486TF	989	46.6127
GSLA496TR	826	50.7264
GSLA504TR	861	50.6388
GSLA509TF	697	50.6456
GSLA509TR	766	49.2167
GSLA511TF	798	56.6416
GSLA513TF	921	51.1401
GSLA513TR	779	54.3004
GSLA520TR	758	54.7493
GSLA536TF	725	54.6207
GSLA543TF	614	50.1629
GSLA543TR	768	49.6094
GSLA551TF	802	54.1147
GSLA551TR	896	47.9911
GSLA553TF	787	46.5057
GSLA559TF	784	52.0408
GSLA559TR	955	52.2513
GSLA564TF	938	49.3603
GSLA564TR	890	50.7865
GSLA565TF	945	50.7937
GSLA565TR	859	52.7357
GSLA569TF	695	46.7626
GSLA607TF	824	51.0922
GSLA610TF	721	55.0624
GSLA610TR	868	48.9631
GSLA616TF	894	48.8814
GSLA616TR	915	51.1475
GSLA625TF	898	52.0045
GSLA625TR	698	52.4355
GSLA627TR	933	46.4094
GSLA667TR	862	50
GSLA670TF	725	52.8276
GSLA687TR	788	50.2538
GSLA690TF	900	50.2222
GSLA691TF	784	52.8061
GSLA691TR	822	52.0681
GSLA719TF	769	48.6346
GSLA740TF	938	46.8017
GSLA740TR	663	54.1478
GSLA752TF	775	57.2903
GSLA757TR	872	53.6697
GSLA774TR	900	52.3333
GSLA778TF	729	48.1481
GSLA795TR	686	50.7289
GSLAA08TR	951	54.1535
GSLAA15TF	1001	50.4496
GSLAA15TR	959	52.3462
GSLAA26TF	924	48.3766
GSLAA29TF	450	55.5556
GSLAA36TF	927	52.6429
GSLAA36TR	917	52.8899
GSLAA44TF	1009	52.4281
GSLAA45TF	845	52.071
GSLAA45TR	918	49.1285
GSLAA50TF	949	51.4226
GSLAA53TF	970	52.8866
GSLAA53TR	975	49.5385
GSLAA69TR	929	54.1442
GSLAA79TF	753	50.332
GSLAA79TR	998	53.1062
GSLAA84TF	927	49.5146
GSLAA87TF	954	46.6457
GSLAA87TR	962	51.4553
